# Supplementary material for: The First Mitochondrial Genome of Ciborinia camelliae and Its Position in the Sclerotiniaceae Family
Source: Front Fungal Biol. 2022 Feb 9;2:802511. doi: 10.3389/ffunb.2021.802511 (PMC10512376; doi:10.3389/ffunb.2021.802511)
Supplement: Supplementary file 1 [file Data_Sheet_1.xlsx]

## Sheet: BLAST
	BLASTp_results						BLASTn_results
1	ORF 680_cox1 intron hypothetical protein					1	ORF 680_cox1 intron hypothetical protein
	Description	Name	Query cover%	Identity%			Description	Name	Query cover%	Identity%
	group II intron reverse transcriptase/maturase [Monilinia fructicola]	M. fructicola	99	71.55			Monilinia fructicola mitochondrion, complete genome	Monilinia fructicola	99	74.64
	reverse transcriptase domain-containing protein [Erysiphe necator]	Erysiphe necator	97	68.73			Monilinia fructicola mitochondrion, complete genome	Monilinia fructicola	99	74.64
	reverse transcriptase domain-containing protein, partial	Golovinomyces cichoracearum	93	49.53			Monilinia fructicola mitochondrion, complete genome	Monilinia fructicola	99	74.64
	hypothetical protein INT45_007205	Mucor circinatus	99	41.97			Monilinia fructicola mitochondrion, complete genome	Monilinia fructicola	99	74.64
	hypothetical protein	Epichloe festucae	99	39.24			Monilinia fructicola mitochondrion, complete genome	Monilinia fructicola	99	74.64
	hypothetical protein, partial	Ophiocordyceps sinensis	97	39.15			Monilinia fructicola mitochondrion, complete genome	Monilinia fructicola	99	74.64
	reverse transcriptase domain-containing protein, partial	Erysiphe pisi	96	40.48			Monilinia fructicola mitochondrion, complete genome	Monilinia fructicola	99	74.64
	reverse transcriptase domain-containing protein	Erysiphe necator	96	42.77			Monilinia fructicola mitochondrion, complete genome	Monilinia fructicola	99	74.64
	hypothetical protein C0995_000097	Termitomyces sp.	98	39.13			Erysiphe necator strain C mitochondrion, complete genome	Erysiphe necator	97	73.67
	hypothetical protein	Ganoderma sp.	99	40.14			Golovinomyces cichoracearum strain UMSG1 mitochondrion, complete genome	Golovinomyces cichoracearum	21	69.57
2	orf783_cox1 intron hypothetical protein					2	orf783_cox1 intron hypothetical protein
	Description	Name	Query cover%	Identity%			Description	Name	Query cover%	Identity%
	group II intron reverse transcriptase/maturase	Monilinia fructicola	100	84.55			Monilinia laxa mitochondrion, complete genome	Monilinia laxa	99	81.04
	cytochrome c oxidase subunit I, partial	Podospora anserina	99	66.20			Monilinia laxa mitochondrion, complete genome	Monilinia laxa	99	81.04
	orf787_mt intron	Podospora anserina	99	66.07			Monilinia laxa mitochondrion, complete genome	Monilinia laxa	99	81.04
	reverse transcriptase homologue COI ialpha grp II protein, partial	Podospora anserina	99	66.07			Monilinia laxa mitochondrion, complete genome	Monilinia laxa	99	81.04
	Reverse transcriptase COI ialpha grpII protein, partial	Podospora comata	99	66.2			Monilinia laxa mitochondrion, complete genome	Monilinia laxa	99	81.04
	hypothetical protein KQ509_mgp22	Monilinia fructicola	77	50.4			Monilinia laxa mitochondrion, complete genome	Monilinia laxa	99	81.04
	group II intron reverse transcriptase/maturase	Juglanconis oblonga	79	48.5			Monilinia laxa mitochondrion, complete genome	Monilinia laxa	99	81.04
	hypothetical protein	Calonectria ilicicola	79	45.7			Monilinia fructicola mitochondrion, complete genome	Monilinia fructicola	99	81.04
	hypothetical protein	Juglanconis juglandina	79	45.37			Monilinia fructicola mitochondrion, complete genome	Monilinia fructicola	99	81.04
	hypothetical protein, partial	Epichloe typhina	95	38.74			Monilinia fructicola mitochondrion, complete genome	Monilinia fructicola	99	81.04
3	orf109_cox1 intron hypothetical protein					3	orf109_cox1 intron hypothetical protein
	Description	Name	Query cover%	Identity%			No significant results
	hypothetical protein	Rhynchosporium secalis	74	38.27
	hypothetical protein	Rhynchosporium agropyri	74	38.27
4	orf306_cox1 intron LAGLIDADG					4	orf306_cox1 intron LAGLIDADG
	Description	Name	Query cover%	Identity%			Description	Name	Query cover%	Identity%
	laglidadg endonuclease	Sclerotinia sclerotiorum 1980 UF-70	99	87.7			Sclerotinia sclerotiorum 1980 UF-70 mitochondrion, complete genome	Sclerotinia sclerotiorum 1980 UF-70	99	90.35
	LAGLIDADG endonuclease, partial	Juglanconis juglandina	89	86.08			Neurospora crassa mitochondrial COI gene for cytochrome oxidase subunit I (exon 1-5)	Neurospora crassa	89	83.96
	LAGLIDADG endonuclease	Juglanconis sp	92	80.85			Dactylellina haptotyla mitochondrion, complete genome	Dactylellina haptotyla	90	83.03
	LAGLIDADG endonuclease, partial	Juglanconis oblonga	94	82.08			Drechslerella brochopaga mitochondrion, complete genome	Drechslerella brochopaga	89	82.73
	hypothetical protein	Drechslerella brochopaga	90	81.23			Morchella importuna mitochondrion, complete genome	Morchella importuna	89	81.91
	hypothetical protein	Orbilia oligospora	89	77.54			Morchella brunnea isolate CMM1 mitochondrion, complete genome	Morchella brunnea	89	81.91
	LAGLIDADG type homing endonuclease, partial	Ganoderma meredithae	89	70.7			Arthrobotrys oligospora strain YMF1.03037 mitochondrion, complete genome	Arthrobotrys oligospora	89	80.36
	intron-encoded LAGLIDADG endonuclease family protein	Talaromyces marneffei	87	68.4			Dactylella sp. strain YMF1.01838 mitochondrion, complete genome	Dactylella sp.	89	79.98
	COX1-I1, partial	Talaromyces marneffei	87	68.4			Orbilia dorsalis strain 1835 mitochondrion, complete genome	Orbilia dorsalis	89	79.98
	hypothetical protein, partial	Russula abietina	87	68.16			Ceratocystis fimbriata strain C1421 mitochondrion, complete genome	Ceratocystis fimbriata	89	78.08
5	orf104_cox1 intron LAGLIDADG					5	orf104_cox1 intron LAGLIDADG
	Description	Name	Query cover%	Identity%			Description	Name	Query cover%	Identity%
	LAGLIDADG family homing endonuclease, partial	Azospirillum oleiclasticum	89	75.27			Bipolaris cookei strain LSLP18 mitochondrion, complete genome	Bipolaris cookei	89	76.79
	LAGLI-DADG endonuclease	Monilinia fructicola	91	71.58			Monilinia fructicola mitochondrion, complete genome	Monilinia fructicola	90	76.51
	LAGLI-DADG endonuclease	Beauveria brongniartii	90	73.4			Monilinia fructicola mitochondrion, complete genome	Monilinia fructicola	90	76.51
	hypothetical protein K503DRAFT_794809	Rhizopogon vinicolor AM-OR11-026	90	65.96			Monilinia fructicola mitochondrion, complete genome	Monilinia fructicola	90	76.51
	LAGLIDADG homing endonuclease	Fomitiporia mediterranea	90	60.64			Monilinia fructicola mitochondrion, complete genome	Monilinia fructicola	90	76.51
	LAGLIDADG endonuclease	Drechslerella brochopaga	64	70.15			Monilinia fructicola mitochondrion, complete genome	Monilinia fructicola	90	76.51
	LAGLIDADG endonuclease domain-containing protein	Erysiphe necator	64	67.16			Monilinia fructicola mitochondrion, complete genome	Monilinia fructicola	90	76.51
	LAGLIDADG endonuclease	Ganoderma tsugae	64	65.67			Monilinia fructicola mitochondrion, complete genome	Monilinia fructicola	90	76.51
	hypothetical protein INT48_007972	Thamnidium elegans	90	52.13			Monilinia fructicola mitochondrion, complete genome	Monilinia fructicola	90	76.51
	LAGLIDADG endonuclease, partial	Monilinia laxa	57	71.67			Ustilaginoidea virens strain UV-8b mitochondrion, complete genome	Ustilaginoidea virens	90	76.16
6	orf205_cox1 intron GIY					6	orf205_cox1 intron GIY
	Description	Name	Query cover%	Identity%			Description	Name	Query cover%	Identity%
	ribosomal protein S3	Drechslerella brochopaga	98	51.58			Drechslerella brochopaga mitochondrion, complete genome	Drechslerella brochopaga	69	75.88
	GIY-YIG endonuclease	Orbilia oligospora	99	44.96			Endoconidiophora resinifera strain WIN(M)1409A mitochondrion	Endoconidiophora resinifera	53	73.30
	GIY-YIG endonuclease	Fusarium cerealis	98	47.09			Endoconidiophora resinifera strain WIN(M)1409A mitochondrion	Endoconidiophora resinifera	53	73.30
	GIY-YIG endonuclease, partial	Cladobotryum mycophilum	98	47.71			Endoconidiophora resinifera strain WIN(M)1409A mitochondrion	Endoconidiophora resinifera	53	73.30
	orf231_mt intron	Podospora anserina	98	45.81			Ceratocystis fimbriata strain C1811 mitochondrion	Ceratocystis fimbriata	50	71.61
	GIY-YIG endonuclease	Fusarium pseudograminearum	98	46.41			Ceratocystis fimbriata strain C1811 mitochondrion	Ceratocystis fimbriata	50	71.61
	hypothetical protein EOP34_08320	Rickettsiales bacterium	87	43.84			Ceratocystis fimbriata strain C1811 mitochondrion	Ceratocystis fimbriata	50	71.61
	GIY-YIG endonuclease	Fusarium pseudograminearum	98	46.41			Ceratocystis fimbriata strain C1811 mitochondrion	Ceratocystis fimbriata	50	71.61
	hypothetical protein M434DRAFT_88574, partial	Hypoxylon sp. CO27-5	97	41.04			Wolfiporia cocos strain BL16 mitochondrion, complete genome	Wolfiporia cocos	29	76.5
	GIY-YIG endonuclease	Monilinia laxa	89	40.43			Wolfiporia cocos strain BL16 mitochondrion, complete genome	Wolfiporia cocos	29	76.5
7	orf198_cox1 intron LAGLIDADG					7	orf198_cox1 intron LAGLIDADG
	Description	Name	Query cover%	Identity%			Description	Name	Query cover%	Identity%
	hypothetical protein	Arthrobotrys musiformis	99	64.47			Arthrobotrys oligospora strain YMF1.03037 mitochondrion	Orbilia oligospora	90	75.51
	hypothetical protein	Orbilia oligospora	100	63.64			Arthrobotrys musiformis isolate YMF1.01900 mitochondrion	Arthrobotrys musiformis	89	75.75
	LAGLI-DADG endonuclease	Monilinia fructicola	99	64.97			Monilinia fructicola mitochondrion, complete genome	Monilinia fructicola	90	74.54
	LAGLIDADG endonuclease, partial	Monilinia laxa	99	63.45			Monilinia fructicola mitochondrion, complete genome	Monilinia fructicola	90	74.54
	hypothetical protein	Wolfiporia cocos	99	61.42			Monilinia fructicola mitochondrion, complete genome	Monilinia fructicola	90	74.54
	LAGLIDADG endonuclease	Ganoderma tsugae	99	60.91			Monilinia fructicola mitochondrion, complete genome	Monilinia fructicola	90	74.54
	hypothetical protein	Wolfiporia cocos	99	60.91			Monilinia fructicola mitochondrion, complete genome	Monilinia fructicola	90	74.54
	LAGLIDADG endonuclease	Bipolaris cookei	100	58.59			Monilinia fructicola mitochondrion, complete genome	Monilinia fructicola	90	74.54
	hypothetical protein	Ganoderma sp. TQC-2021a	99	60.41			Monilinia fructicola mitochondrion, complete genome	Monilinia fructicola	90	74.54
	LAGLIDADG endonuclease domain-containing protein	Erysiphe necator	99	57.36			Monilinia fructicola mitochondrion, complete genome	Monilinia fructicola	90	74.54
8	orf425_cox1 intron GIY					8	orf425_cox1 intron GIY
	Description	Name	Query cover%	Identity%			Description	Name	Query cover%	Identity%
	GIY-YIG endonuclease, partial	Juglanconis juglandina	82	74.01			Sclerotinia borealis strain F-4128 mitochondrion, complete genome	Sclerotina borealis	99	98.06
	GIY-YIG endonuclease, partial [Monilinia fructicola]	Monilinia fructicola	77	76.35			Annulohypoxylon stygium isolate D mitochondrion, complete genome	Annulohypoxylon stygium	77	82.34
	GIY-YIG endonuclease, partial	Cryphonectria parasitica	80	75.51			Annulohypoxylon stygium isolate C mitochondrion, complete genome	Annulohypoxylon stygium	77	82.24
	GIY endonuclease	Sclerotinia sclerotiorum 1980 UF-70	76	75.77			Diaporthe nobilis mitochondrion, complete genome	Diaporthe nobilis	77	82.24
	GIY-YIG endonuclease domain-containing protein	Erysiphe necator	85	64.72			Annulohypoxylon stygium isolate E mitochondrion, complete genome	Annulohypoxylon stygium	77	82.14
	GIY-YIG endonuclease	Sclerotinia borealis	55	97.45			Annulohypoxylon stygium isolate B mitochondrion, complete genome	Annulohypoxylon stygium	77	82.14
	GIY-YIG endonuclease	Monilinia fructicola	67	78.6			Annulohypoxylon stygium mitochondrion, complete genome	Annulohypoxylon stygium	77	82.14
	uncharacterized protein M421DRAFT_79446, partial	Didymella exigua CBS 183.55	76	68.11			Annulohypoxylon stygium isolate A mitochondrion, complete genome	Annulohypoxylon stygium	77	81.94
	GIY-YIG intron encoded protein	Annulohypoxylon stygium	64	79.27			Cryphonectria parasitica mitochondrion, complete genom	Cryphonectria parasitica	76	80.20
	GIY-YIG endonuclease	Botrytis cinerea B05.10	64	77.06			Monilinia fructicola mitochondrion, complete genome	Monilinia fructicola	75	80.35
9	orf300_cox1 intron LAGLIDADG					9	orf300_cox1 intron LAGLIDADG
	Description	Name	Query cover%	Identity%			Description	Name	Query cover%	Identity%
	LAGLIDADG endonuclease	Monilinia fructicola	100	93.67			Monilinia laxa mitochondrion, complete genome	Monilinia laxa	100	95.33
	laglidadg endonuclease	Sclerotinia sclerotiorum 1980 UF-70	99	92.98			Monilinia laxa mitochondrion, complete genome	Monilinia laxa	100	95.33
	LAGLIDADG endonuclease	Monilinia laxa	100	92.33			Monilinia laxa mitochondrion, complete genome	Monilinia laxa	100	95.33
	LAGLIDADG endonuclease	Bipolaris cookei	98	92.18			Monilinia laxa mitochondrion, complete genome	Monilinia laxa	100	95.33
	LAGLIDADG endonuclease	Botrytis cinerea B05.10	88	94.34			Monilinia laxa mitochondrion, complete genome	Monilinia laxa	100	95.33
	hypothetical protein, partial	Dactylella sp	99	81.61			Monilinia laxa mitochondrion, complete genome	Monilinia laxa	100	95.33
	LAGLIDADG endonuclease	Coniothyrium glycines	99	80.54			Monilinia laxa mitochondrion, complete genome	Monilinia laxa	100	95.33
	hypothetical protein, partial	Macrophomina phaseolina	97	65.87			Monilinia fructicola mitochondrion, complete genome	Monilinia fructicola	100	95.33
	orf847_laglidadg mt	Peltigera malacea	91	68.36			Monilinia fructicola mitochondrion, complete genome	Monilinia fructicola	100	95.33
	orf846_laglidadg mt	Peltigera membranacea	91	66.42			Monilinia fructicola mitochondrion, complete genome	Monilinia fructicola	100	95.33
10	orf203_cox1 intron LAGLIDADG					10	orf203_cox1 intron LAGLIDADG
	Description	Name	Query cover%	Identity%			Description	Name	Query cover%	Identity%
	LAGLIDADG endonuclease domain-containing protein	Golovinomyces cichoracearum	100	84.8			Golovinomyces cichoracearum strain UMSG1 mitochondrion	Golovinomyces cichoracearum	99	86.91
	orf313_laglidadg mt	Podospora anserina	100	80.3			Nemania diffusa mitochondrion, complete genome	Nemania diffusa	100	85.03
	Dod COI i9 grp IB protein, partial	Podospora comata	100	80.3			Nemania diffusa mitochondrion, complete genome	Nemania diffusa	100	85.03
	LAGLIDADG endonuclease, partial	Metarhizium album	100	81.28			Podospora comata strain T, mitochondrion	Podospora comata	100	83.42
	LAGLIDADG endonuclease	Fusarium graminearum	99	82.18			Podospora anserina complete mitochondrial genome	Podospora anserina	100	83.25
	cytochrome oxidase I intronic ORF 9	Podospora anserina	100	80.3			Fusarium asiaticum strain 180459 mitochondrion, complete genom	Fusarium asiaticum	99	83.31
	LAGLIDADG endonuclease	Fusarium pseudograminearum	99	82.12			Fusarium asiaticum strain 191317 mitochondrion, complete genome	Fusarium asiaticum	99	83.31
	LAGLIDADG endonuclease	Fusarium asiaticum	99	81.68			Fusarium asiaticum strain 180432 mitochondrion, complete genome	Fusarium asiaticum	99	83.31
	LAGLIDADG endonuclease	Fusarium gerlachii	99	82.18			Fusarium asiaticum strain 180388 mitochondrion, complete genome	Fusarium asiaticum	99	83.31
	LAGLIDADG endonuclease	Fusarium pseudograminearum	99	82.12			Fusarium asiaticum strain 180363 mitochondrion, complete genome	Fusarium asiaticum	99	83.31
11	orf203 bis_cox1 intron hypothetical protein					11	orf203 bis_cox1 intron hypothetical protein
	Description	Name	Query cover%	Identity%
	no results						no results
12	orf337 _cox1 intron LAGLIDADG					12	orf337 _cox1 intron LAGLIDADG
	Description	Name	Query cover%	Identity%			Description	Name	Query cover%	Identity%
	LAGLIDADG endonuclease, partial	Monilinia laxa	99	95.82			Monilinia laxa mitochondrion, complete genome	Monilinia laxa	99	97.03
	LAGLIDADG endonuclease	Monilinia fructicola	98	95.48			Monilinia laxa mitochondrion, complete genome	Monilinia laxa	99	97.03
	LAGLIDADG endonuclease	Bipolaris cookei	96	87.94			Monilinia laxa mitochondrion, complete genome	Monilinia laxa	99	97.03
	hypothetical protein, partial	Diaporthe longicolla	95	89.02			Monilinia laxa mitochondrion, complete genome	Monilinia laxa	99	97.03
	hypothetical protein, partial	Pithomyces chartarum	96	81.79			Monilinia laxa mitochondrion, complete genome	Monilinia laxa	99	97.03
	putative LAGLIDADG endonuclease, partial	Candida oxycetoniae	94	86.16			Monilinia laxa mitochondrion, complete genome	Monilinia laxa	99	97.03
	LAGLIDADG endonuclease, partial	Pestalotiopsis fici	98	73.43			Monilinia laxa mitochondrion, complete genome	Monilinia laxa	99	97.03
	LAGLIDADG homing endonuclease	Cladonia subtenuis	88	75.17			Monilinia laxa mitochondrion, complete genome	Monilinia laxa	99	97.03
	COX1-I3, partial	Talaromyces marneffei	94	67.37			Monilinia laxa mitochondrion, complete genome	Monilinia laxa	99	97.03
	intron-encoded LAGLIDADG endonuclease family protein	Talaromyces marneffei	94	67.37			Monilinia laxa mitochondrion, complete genome	Monilinia laxa	99	97.03
	intron-encoded LAGLIDADG endonuclease family protein	Lophiostoma macrostomum	93	68.25			Monilinia fructicola mitochondrion, complete genome	Monilinia fructicola	99	96.63
13	orf436 _cox1 intron LAGLIDADG					13	orf436 _cox1 intron LAGLIDADG
	Description	Name	Query cover%	Identity%			Description	Name	Query cover%	Identity%
	hypothetical protein, partial	Orbilia oligospora	100	64.99			Tuber brumale mitochondrion, complete genome	Tuber brumale	79	83.48
	hypothetical protein	Drechslerella brochopaga	100	64.53			Drechslerella brochopaga mitochondrion, complete genome	Drechslerella brochopaga	68	82.15
	LAGLIDADG endonuclease, partial	Chrysoporthe austroafricana	100	61.27			Arthrobotrys oligospora strain YMF1.03037 mitochondrion	Orbilia oligospora	76	81.71
	LAGLIDADG endonuclease, partial	Fusarium graminearum	99	60.36			Dactylella tenuis mitochondrion, complete genom	Dactylellina haptotyla	69	82.95
	LAGLIDADG endonuclease	Fusarium pseudograminearum	99	60.36			Dactylella tenuis mitochondrion, complete genom	Dactylellina haptotyla	69	82.95
	LAGLIDADG endonuclease	Fusarium pseudograminearum	98	60.23			Erysiphe pisi strain Palampur-1 mitochondrion, complete genome	Erysiphe pisi	77	79.93
	LAGLIDADG endonuclease	Fusarium cerealis	98	63.23			Erysiphe necator strain C mitochondrion, complete genome	Erysiphe necator	77	79.71
	hypothetical protein, partial	Dactylella tenuis	98	63.24			Dactylella tenuis mitochondrion, complete genom	Dactylellina haptotyla	67	81.84
	LAGLIDADG endonuclease	Fusarium gerlachii	96	60.66			Monilinia fructicola mitochondrion, complete genome	Monilinia fructicola	77	78.27
	LAGLIDADG endonuclease, partial	Juglanconis oblonga	100	57.33			Monilinia fructicola mitochondrion, complete genome	Monilinia fructicola	77	78.27
14	orf352 _cox1 intron LAGLIDADG					14	orf352 _cox1 intron LAGLIDADG
	Description	Name	Query cover%	Identity%			Description	Name	Query cover%	Identity%
	LAGLIDADG endonuclease, partial	Monilinia laxa	100	93.47			Monilinia fructicola mitochondrion, complete genome	Monilinia fructicola	67	78.62
	LAGLIDADG endonuclease, partial	Monilinia fructicola	98	95.48			Monilinia fructicola mitochondrion, complete genome	Monilinia fructicola	67	78.62
	hypothetical protein	Macrophomina phaseolina	100	84.09			Monilinia fructicola mitochondrion, complete genome	Monilinia fructicola	67	78.62
	hypothetical protein	Aspergillus pseudoglaucus	99	80.63			Monilinia fructicola mitochondrion, complete genome	Monilinia fructicola	67	78.62
	hypothetical protein	Pithomyces chartarum	100	81.25			Monilinia fructicola mitochondrion, complete genome	Monilinia fructicola	67	78.62
	orf1059, partial_LAGLIDADG endonuclease mt	Peltigera malacea	99	79.49			Monilinia fructicola mitochondrion, complete genome	Monilinia fructicola	67	78.62
	hypothetical protein	Dactylella sp	100	76.99			Monilinia fructicola mitochondrion, complete genome	Monilinia fructicola	67	78.62
	orf1059, partial_LAGLIDADG endonuclease mt	Peltigera membranacea	99	76.92			Monilinia fructicola mitochondrion, complete genome	Monilinia fructicola	67	78.62
	LAGLIDADG	Rhynchosporium secalis	96	76.29			Chrysoporthe austroafricana mitochondrion, complete genome	Chrysoporthe austroafricana	68	78.19
	LAGLIDADG	Rhynchosporium commune	96	76.29			Ustilaginoidea virens strain P1 mitochondrion, complete genome	Ustilaginoidea virens	68	78.24
	LAGLIDADG	Rhynchosporium agropyri	96	76.29
15	orf395 _hypothetical protein					15	orf395 _hypothetical protein
	Description	Name	Query cover%	Identity%			Description	Name	Query cover%	Identity%
	hypothetical protein	Sclerotinia borealis	69	40.97			Sclerotinia borealis strain F-4128 mitochondrion, complete genome	Sclerotinia borealis	42	74.22
	hypothetical protein	Monilinia fructicola	36	38.16			Monilinia fructicola mitochondrion, complete genome	Monilinia fructicola	9	84.48
	reverse transcriptase domain-containing protein	Erysiphe necator	12	64.58			Monilinia fructicola mitochondrion, complete genome	Monilinia fructicola	9	84.48
	group II intron reverse transcriptase/maturase	Monilinia fructicola	11	60.87			Monilinia fructicola mitochondrion, complete genome	Monilinia fructicola	9	84.48
							Monilinia fructicola mitochondrion, complete genome	Monilinia fructicola	9	84.48
							Monilinia fructicola mitochondrion, complete genome	Monilinia fructicola	9	84.48
							Monilinia fructicola mitochondrion, complete genome	Monilinia fructicola	9	84.48
							Monilinia fructicola mitochondrion, complete genome	Monilinia fructicola	9	84.48
							Monilinia fructicola mitochondrion, complete genome	Monilinia fructicola	9	84.48
							Erysiphe necator strain C mitochondrion, complete genome	Erysiphe necator	9	86.11
16	orf265 _hypothetical protein					16	orf265 _hypothetical protein
	Description	Name	Query cover%	Identity%			Description	Name	Query cover%	Identity%
	hypothetical protein	Monilinia laxa	100	34.07			Sclerotinia sclerotiorum 1980 UF-70 mitochondrion, complete genome	Sclerotinia sclerotiorum 1980 UF-70	47	72.5
	hypothetical protein	Monilinia laxa	54	32.43			Monilinia fructicola mitochondrion, complete genome	Monilinia fructicola	17	83.43
	hypothetical protein	Monilinia fructicola	54	28.86			Monilinia fructicola mitochondrion, complete genome	Monilinia fructicola	9	83.43
							Monilinia fructicola mitochondrion, complete genome	Monilinia fructicola	17	83.43
							Monilinia fructicola mitochondrion, complete genome	Monilinia fructicola	17	83.43
							Monilinia fructicola mitochondrion, complete genome	Monilinia fructicola	17	83.43
							Monilinia fructicola mitochondrion, complete genome	Monilinia fructicola	17	83.43
							Monilinia fructicola mitochondrion, complete genome	Monilinia fructicola	17	83.43
							Monilinia fructicola mitochondrion, complete genome	Monilinia fructicola	17	83.43
							Monilinia laxa mitochondrion, complete genome	Monilinia laxa	17	83.10
17	orf161 _LAGLIDADG_tra esoni nad4					17	orf161 _LAGLIDADG_tra esoni nad4
	Description	Name	Query cover%	Identity%			Description	Name	Query cover%	Identity%
	LAGLIDADG endonuclease	Monilinia fructicola	91	91.22			Monilinia fructicola mitochondrion, complete genome	Monilinia fructicola	99	95.64
	LAGLIDADG family homing endonuclease, partial	Corallococcus sp	78	67.20			Monilinia fructicola mitochondrion, complete genome	Monilinia fructicola	99	95.64
	uncharacterized protein	Alternaria burnsii	85	56.93			Monilinia fructicola mitochondrion, complete genome	Monilinia fructicola	99	95.64
	LAGLIDADG endonuclease, partial	Hirsutella minnesotensis	58	74.47			Monilinia fructicola mitochondrion, complete genome	Monilinia fructicola	99	95.64
	LAGLIDADG endonuclease	Ceratocystis cacaofunesta	76	58.20			Monilinia fructicola mitochondrion, complete genome	Monilinia fructicola	99	95.64
	LAGLIDADG endonuclease, partial	Metarhizium album	58	69.15			Monilinia fructicola mitochondrion, complete genome	Monilinia fructicola	99	95.64
	Dod ND4 i1 grp IC protein, partial	Podospora anserina	75	55.28			Monilinia fructicola mitochondrion, complete genome	Monilinia fructicola	99	95.64
	LAGLIDADG endonuclease	Sclerotinia borealis	60	66.67			Monilinia fructicola mitochondrion, complete genome	Monilinia fructicola	99	95.64
	orf246_laglidadg mt	Podospora anserina	75	55.28			Monilinia laxa mitochondrion, complete genome	Monilinia laxa	98	96.68
	nad4-i1 gene product, partial	Fusarium solani	66	64.25			Monilinia laxa mitochondrion, complete genome	Monilinia laxa	98	96.68
	hypothetical protein	Dactylella sp	65	64.76
18	orf155 _hypothetical proteintra_tra esoni nad4					18	orf155 _hypothetical proteintra_tra esoni nad4
	Description	Name	Query cover%	Identity%			Description	Name	Query cover%	Identity%
	LAGLIDADG endonuclease	Monilinia fructicola	100	92.9			Monilinia fructicola mitochondrion, complete genome	Monilinia fructicola	100	94.19
	nad4-i1 gene product, partial	Fusarium solani	100	60.65			Monilinia fructicola mitochondrion, complete genome	Monilinia fructicola	100	94.19
	LAGLIDADG endonuclease	Sclerotinia borealis	100	52.9			Monilinia fructicola mitochondrion, complete genome	Monilinia fructicola	100	94.19
	LAGLIDADG endonuclease, partial	Pestalotiopsis fici	100	55.19			Monilinia fructicola mitochondrion, complete genome	Monilinia fructicola	100	94.19
	LAGLIDADG endonuclease	Ceratocystis cacaofunesta	100	55.48			Monilinia fructicola mitochondrion, complete genome	Monilinia fructicola	100	94.19
	hypothetical protein, partial	Beauveria malawiensis	100	56.33			Monilinia fructicola mitochondrion, complete genome	Monilinia fructicola	100	94.19
	LAGLIDADG endonuclease, partial	Hirsutella minnesotensis	100	51.9			Monilinia fructicola mitochondrion, complete genome	Monilinia fructicola	100	94.19
	hypothetical protein	Dactylella sp	100	51.57			Monilinia fructicola mitochondrion, complete genome	Monilinia fructicola	100	94.19
	LAGLIDADG endonuclease, partial	Metarhizium album	100	54.19			Leptosphaeria maculans brassicae wa74_scaffold00107 complete sequence	Leptosphaeria maculans	98	73.86
	laglidadg endonuclease	Neurospora crassa	99	54.14			Leptosphaeria maculans JN3 lm_SuperContig_30_v2 genomic supercontig, whole genome	Leptosphaeria maculans	98	73.86
	MULTISPECIES: LAGLIDADG family homing endonuclease	Paenibacillus	94	51.68
19	orf184 _LAGLIDADG_cob intron					19	orf184 _LAGLIDADG_cob intron
	Description	Name	Query cover%	Identity%			Description	Name	Query cover%	Identity%
	LAGLIDADG endonuclease	Monilinia laxa	98	97.25			Monilinia laxa mitochondrion, complete genome	Monilinia laxa	98	98.53
	LAGLIDADG endonuclease	Monilinia fructicola	98	95.6			Monilinia laxa mitochondrion, complete genome	Monilinia laxa	98	98.53
	LAGLIDADG endonuclease	Botrytis cinerea B05.10	98	95.05			Monilinia laxa mitochondrion, complete genome	Monilinia laxa	98	98.53
	LAGLIDADG endonuclease	Fusarium napiforme	98	83.61			Monilinia laxa mitochondrion, complete genome	Monilinia laxa	98	98.53
	LAGLIDADG endonuclease	Fusarium asiaticum	98	71.58			Monilinia laxa mitochondrion, complete genome	Monilinia laxa	98	98.53
	LAGLIDADG endonuclease	Fusarium graminearum	98	68.34			Monilinia laxa mitochondrion, complete genome	Monilinia laxa	98	98.53
	LAGLIDADG endonuclease	Fusarium cerealis	98	68.34			Monilinia laxa mitochondrion, complete genome	Monilinia laxa	98	98.53
	LAGLIDADG endonuclease	Fusarium pseudograminearum	84	80.25			Monilinia laxa mitochondrion, complete genome	Monilinia laxa	98	98.53
	LAGLIDADG endonuclease	Fusarium cerealis	98	68.34			Monilinia laxa mitochondrion, complete genome	Monilinia laxa	98	98.53
	LAGLIDADG endonuclease	Fusarium asiaticum	98	68.34			Monilia yunnanensis isolate YQG10-6c cytochrome b (cytb) gene, complete cds; mitochondrial	Monilia yunnanensis	98	98.35
20	orf241 _GIY_cob intron					20	orf241 _GIY_cob intron
	Description	Name	Query cover%	Identity%			Description	Name	Query cover%	Identity%
	LAGLIDADG endonuclease	Monilinia laxa	97	97.88			Monilinia laxa mitochondrion, complete genome	Monilinia laxa	97	98.73
	GIY-YIG nuclease superfamily	Tuber brumale	82	50.47			Monilinia laxa mitochondrion, complete genome	Monilinia laxa	97	98.73
	hypothetical protein	Drechslerella brochopaga	87	46.15			Monilinia laxa mitochondrion, complete genome	Monilinia laxa	97	98.73
	GIY-YIG nuclease superfamily, partial	Tuber brumale	90	42.42			Monilinia laxa mitochondrion, complete genome	Monilinia laxa	97	98.73
	hypothetical protein, partial	Orbilia oligospora	85	45.33			Monilinia laxa mitochondrion, complete genome	Monilinia laxa	97	98.73
	GIY-YIG homing endonuclease	Ophiostoma novo-ulmi subsp	87	43.4			Monilinia laxa mitochondrion, complete genome	Monilinia laxa	97	98.73
	GIY-YIG endonuclease, partial	Tuber brumale	73	48.35			Monilinia laxa mitochondrion, complete genome	Monilinia laxa	97	98.73
	hypothetical protein	Drechslerella brochopaga	82	44.72			Monilinia laxa mitochondrion, complete genome	Monilinia laxa	97	98.73
	GIY endonuclease	Sclerotinia sclerotiorum 1980 UF-70	82	43.58			Monilinia laxa mitochondrion, complete genome	Monilinia laxa	97	98.73
	GIY-YIG endonuclease	Sporothrix brasiliensis	82	45.54			Monilinia laxa isolate EBRba11b cytochrome b (cytb) gene, complete cds; mitochondrial	Monilinia laxa	97	98.17
21	orf148 _hypothetical protein_cob intron					21	orf148 _hypothetical protein_cob intron
	Description	Name	Query cover%	Identity%			Description	Name	Query cover%	Identity%
	LAGLIDADG endonuclease	Monilinia laxa	100	97.97			Monilia mumecola isolate HXL10-1a Cytb protein (Cytb) gene, complete cds; mitochondrial	Monilia mumecola	100	98.87
	LAGLIDADG endonuclease	Botrytis cinerea B05.10	100	94.59			Monilia yunnanensis isolate YQG10-6c cytochrome b (cytb) gene, complete cds; mitochondrial	Monilia yunnanensis	100	98.87
	LAGLIDADG endonuclease	Monilinia fructicola	100	93.24			Monilinia laxa mitochondrion, complete genome	Monilinia laxa	100	98.65
	hypothetical protein	Rickettsiales bacterium	100	80.67			Monilinia laxa mitochondrion, complete genome	Monilinia laxa	100	98.65
	LAGLIDADG endonuclease	Fusarium napiforme	100	82.78			Monilinia laxa mitochondrion, complete genome	Monilinia laxa	100	98.65
	LAGLIDADG, partial	Fusarium circinatum	100	81.46			Monilinia laxa mitochondrion, complete genome	Monilinia laxa	100	98.65
	LAGLIDADG endonuclease	Fusarium graminearum	100	82			Monilinia laxa mitochondrion, complete genome	Monilinia laxa	100	98.65
	LAGLIDADG endonuclease	Fusarium asiaticum	100	82			Monilinia laxa mitochondrion, complete genome	Monilinia laxa	100	98.65
	LAGLIDADG endonuclease	Fusarium asiaticum	100	82			Monilinia laxa mitochondrion, complete genome	Monilinia laxa	100	98.65
	LAGLIDADG endonuclease	Fusarium cerealis	100	82			Monilinia laxa mitochondrion, complete genome	Monilinia laxa	100	98.65
22	orf340 _GIY_cob intron					22	orf340 _GIY_cob intron
	Description	Name	Query cover%	Identity%			Description	Name	Query cover%	Identity%
	GIY-YIG endonuclease, partial	Chrysoporthe austroafricana	98	74.27			Chrysoporthe cubensis mitochondrion, complete genome	Chrysoporthe cubensis	87	84.06
	GIY-YIG endonuclease, partial	Juglanconis juglandina	100	68.19			Chrysoporthe austroafricana mitochondrion, complete genome	Chrysoporthe austroafricana	87	84.06
	GIY-YIG endonuclease, partial	Juglanconis sp.	100	69.51			Chrysoporthe sp. MAF-2017a isolate CMW54409 mitochondrion	Chrysoporthe sp.	87	84.06
	GIY-YIG endonuclease, partial	Chrysoporthe deuterocubensis	100	71.43			Chrysoporthe deuterocubensis mitochondrion, complete genome	Chrysoporthe deuterocubensis	88	83.24
	GIY-YIG endonuclease, partial	Juglanconis oblonga	100	66.58			Aspergillus cristatus mitochondrion, complete genome	Aspergillus cristatus	98	79.76
	GIY-YIG homing endonuclease, partial	Taiwanofungus camphoratus	99	69.5			Aspergillus chevalieri M1 mitochondrial DNA, complete genome	Aspergillus chevalieri	98	79.37
	hypothetical protein, partial	Aspergillus pseudoglaucus	99	69.21			Taiwanofungus camphoratus mitochondrion, complete genome	Taiwanofungus camphoratus	98	79.06
	hypothetical protein	Russula griseocarnosa	95	70.55			Aspergillus pseudoglaucus mitochondrion, complete genome	Aspergillus pseudoglaucus	98	78.86
	putative GIY-YIG endonuclease	Madurella mycetomatis	99	67.36			Aspergillus pseudoglaucus mitochondrion, complete genome	Aspergillus pseudoglaucus	98	78.86
	GIY-YIG endonuclease, partial	Ganoderma calidophilum	98	66.57			Histoplasma capsulatum H88 mitochondrion, complete genome	Histoplasma capsulatum	98	78.37
23	orf254 _hypothetical protein_cob intron					23	orf254 _hypothetical protein_cob intron
	Description	Name	Query cover%	Identity%			Description	Name	Query cover%	Identity%
	hypothetical protein, partial_laglidadg	Microbotryum lychnidis-dioicae	88	65.78			Monilinia fructicola mitochondrion, complete genome	Monilinia fructicola	100	98.95
	related to intron-encoded endonuclease bI2, partial	Sporisorium reilianum	90	63.2			Monilinia fructicola mitochondrion, complete genome	Monilinia fructicola	100	98.95
	hypothetical protein	Gemella sp.	90	62.88			Monilinia fructicola mitochondrion, complete genome	Monilinia fructicola	100	98.95
	LAGLIDADG endonuclease, partial	Macalpinomyces bursus	90	62.01			Monilinia fructicola mitochondrion, complete genome	Monilinia fructicola	100	98.95
	intron-encoded LAGLIDADG endonuclease	Ustilago bromivora	88	63.44			Monilinia fructicola mitochondrion, complete genome	Monilinia fructicola	100	98.95
	hypothetical protein, partial	Austropuccinia psidii	92	59.32			Monilinia fructicola mitochondrion, complete genome	Monilinia fructicola	100	98.95
	LAGLIDADG endonuclease	Botrytis cinerea B05.10	83	61.14			Monilinia fructicola mitochondrion, complete genome	Monilinia fructicola	100	98.95
	hypothetical protein	Malassezia globosa	86	59.09			Monilinia fructicola mitochondrion, complete genome	Monilinia fructicola	100	98.95
	putative homing endonuclease, partial	Passalora fulva	82	60.95			Monilinia fructicola mitochondrion, complete genome	Monilinia fructicola	100	98.95
	hypothetical protein	Malassezia restricta	82	59.81			Monilinia fructicola mitochondrion, complete genome	Monilinia fructicola	100	98.95
24	orf299 _LAGLIDADG_cob intron					24	orf299 _LAGLIDADG_cob intron
	Description	Name	Query cover%	Identity%			Description	Name	Query cover%	Identity%
	hypothetical protein	Drechslerella brochopaga	92	63.41			Monilia yunnanensis isolate YQG10-6c cytochrome b (cytb)	Monilia yunnanensis	100	98.10
	hypothetical protein	Dactylella sp.	97	56.85			Monilia mumecola isolate HXL10-1a Cytb protein (Cytb) gene	Monilia mumecola	100	97.89
	hypothetical protein	Morchella importuna	94	54.79			Dactylella tenuis mitochondrion, complete genome	Dactylella tenuis	92	82.11
	hypothetical protein, partial	Cantharellus appalachiensis	96	54.27			Dactylella tenuis mitochondrion, complete genome	Dactylella tenuis	92	82.11
	hypothetical protein, partial	Cantharellus lutescens	95	54.64			Chaetomium thermophilum var. thermophilum strain DSM 149	Chaetomium thermophilum	90	78.36
	hypothetical protein, partial	Cantharellus cibarius	95	54.64			Dactylellina haptotyla mitochondrion, complete genome	Dactylellina haptotyla	84	73.66
	Dod COI i15 grp IB protein, partial	Podospora comata	94	54.2			Drechslerella brochopaga mitochondrion, complete genome	Drechslerella brochopaga	84	72.31
	Maturase_LAGLIDADG endonuclease mt	Colletotrichum lindemuthianum	92	53.6			Drechslerella brochopaga mitochondrion, complete genome	Drechslerella brochopaga	84	72.31
	hypothetical protein, partial	Stemphylium lycopersici	92	53.41			Orbilia dorsalis strain 1835 mitochondrion, complete genome	Orbilia dorsali	84	70.77
	LAGLIDADG endonuclease	Bipolaris cookei	92	53.76			Dactylella sp. strain YMF1.01838 mitochondrion, complete genome	Dactylella sp.	84	70.64
25	orf276 _LAGLIDADG_cob intron					25	orf276 _LAGLIDADG_cob intron
	Description	Name	Query cover%	Identity%			Description	Name	Query cover%	Identity%
	LAGLIDADG endonuclease	Monilinia fructicola	100	96.01			Monilinia fructicola mitochondrion, complete genome	Monilinia fructicola	100	97.34
	LAGLIDADG endonuclease (Fragment)	Fusarium pseudograminearum	100	83.7			Monilinia fructicola mitochondrion, complete genome	Monilinia fructicola	100	97.34
	LAGLIDADG endonuclease, partia	Cordyceps cicadae	100	84.06			Monilinia fructicola mitochondrion, complete genome	Monilinia fructicola	100	97.34
	LAGLIDADG endonuclease (Fragment)	Fusarium pseudograminearum	100	83.7			Monilinia fructicola mitochondrion, complete genome	Monilinia fructicola	100	97.34
	hypothetical protein, partial	Beauveria caledonica	100	84.42			Monilinia fructicola mitochondrion, complete genome	Monilinia fructicola	100	97.34
	LAGLIDADG endonuclease	Fusarium gerlachii	100	83.7			Monilinia fructicola mitochondrion, complete genome	Monilinia fructicola	100	97.34
	LAGLIDADG endonuclease	Fusarium asiaticum	100	82.97			Monilinia fructicola mitochondrion, complete genome	Monilinia fructicola	100	97.34
	LAGLIDADG endonuclease, partial	Fusarium graminearum	100	83.33			Monilinia fructicola mitochondrion, complete genome	Monilinia fructicola	100	97.34
	maturase_LAGLIDADG endonuclease mt	Aspergillus fischeri	100	82.61			Monilinia fructicola mitochondrion, complete genome	Monilinia fructicola	100	97.34
	hypothetical protein, partial	Macrophomina phaseolina	100	82.25			Monilinia fructicola mitochondrion, complete genome	Monilinia fructicola	100	97.34
26	orf426 _LAGLIDADG_cob intron					26	orf426 _LAGLIDADG_cob intron
	Description	Name	Query cover%	Identity%			Description	Name	Query cover%	Identity%
	LAGLIDADG endonuclease	Monilinia fructicola	99	93.65			Monilia mumecola isolate HXL10-1a Cytb protein (Cytb) gene, complete cds; mitochondrial	Monilia mumecola	98	96.74
	LAGLIDADG endonuclease	Monilinia laxa	99	93.38			Monilinia fructicola mitochondrion, complete genome	Monilinia fructicola	98	96.44
	Homing endonuclease	Fusarium pseudograminearum	98	77.91			Monilinia fructicola mitochondrion, complete genome	Monilinia fructicola	98	96.44
	hypothetical protein	Fusarium graminearum	98	77.91			Monilinia fructicola mitochondrion, complete genome	Monilinia fructicola	98	96.44
	hypothetical protein	Juglanconis oblonga	99	75.11			Monilinia fructicola mitochondrion, complete genome	Monilinia fructicola	98	96.44
	hypothetical protein	Juglanconis sp.	99	74.89			Monilinia fructicola mitochondrion, complete genome	Monilinia fructicola	98	96.44
	hypothetical protein	Juglanconis juglandina	99	74.89			Monilinia fructicola mitochondrion, complete genome	Monilinia fructicola	98	96.44
	Homing endonuclease	Fusarium cerealis	98	77.91			Monilinia fructicola mitochondrion, complete genome	Monilinia fructicola	98	96.44
	hypothetical protein	Rhizoctonia solani	95	34.57			Monilinia fructicola mitochondrion, complete genome	Monilinia fructicola	98	96.44
	hypothetical protein	Trametes coccinea	92	32.85			Monilinia fructicola isolate SC99A3 cytochrome b (cytb) gene, complete cds; mitochondrial	Monilinia fructicola	98	96.44
27	orf109 _LAGLIDADG_cob intron					27	orf109 _LAGLIDADG_cob intron
	Description	Name	Query cover%	Identity%			Description	Name	Query cover%	Identity%
	LAGLIDADG endonuclease	Botrytis cinerea B05.10	52	52.63			Sclerotinia sclerotiorum 1980 UF-70 mitochondrion	Sclerotinia sclerotiorum	91	93.31
	LAGLIDADG endonuclease	Monilinia laxa	54	50.83			Nemania diffusa mitochondrion, complete genome	Nemania diffusa	25	78.31
	LAGLIDADG endonuclease	Monilinia laxa	54	50.83			Nemania diffusa mitochondrion, complete genome	Nemania diffusa	25	78.31
	cytochrome c oxidase subunit 3	Juglanconis sp	50	56.36			Exserohilum turcica Et28A chromosome 25	Exserohilum turcica	15	86
	hypothetical protein, partial	Trichoderma cornu-damae	50	52.73			Marophrys sp. SRT127 mitochondrial DNA, complete sequence	Marophrys sp.	14	85.71
	cytochrome c oxidase subunit 3	Juglanconis oblonga	50	54.55			Morchella importuna mitochondrion, complete genome	Morchella importuna	26	73.86
	cytochrome c oxidase subunit 3	Juglanconis oblonga	50	54.55			Esteya vermicola culture CBS:115803 mitochondrion	Esteya vermicola	14	85.11
	cytochrome c oxidase subunit 3	juglanconis juglandina	50	54.55			Cyprideis torosa	Cyprideis torosa	12	92.68
	hypothetical protein	Drechslerella brochopaga	50	52.73			Tuber umbilicatum mitochondrion, complete genome	Tuber umbilicatum	16	81.82
	LAGLIDADG/HNH endonuclease	Parasitella parasitica	78	41.38
	hypothetical protein	Terfezia boudieri	83	50
28	orf101 _LAGLIDADG_cob intron					28	orf101 _LAGLIDADG_cob intron
	Description	Name	Query cover%	Identity%			Description	Name	Query cover%	Identity%
	LAGLIDADG endonuclease	Juglanconis juglandina	94	69.47			Sclerotinia sclerotiorum 1980 UF-70 mitochondrion	Sclerotinia sclerotiorum	100	93.07
	LAGLIDADG endonuclease	Juglanconis sp.	95	65.62			Drechslerella brochopaga mitochondrion, complete genome	Drechslerella brochopaga	26	80.25
	LAGLIDADG endonuclease	Sclerotinia sclerotiorum 1980 UF-70	90	58.24			Drechslerella brochopaga mitochondrion, complete genome	Drechslerella brochopaga	76	68.51
	hypothetical protein	Arthrobotrys musiformis	95	56.25			Drechslerella brochopaga mitochondrion, complete genome	Drechslerella brochopaga	76	68.51
	hypothetical protein	Arthrobotrys musiformis	95	56.25			Dactylella sp. strain YMF1.01838 mitochondrion, complete genome	Dactylella sp.	83	73.21
	LAGLIDADG endonuclease	Juglanconis oblonga	95	56.25			Wolfiporia cocos strain BL16 mitochondrion, complete genome	Wolfiporia cocos	23	80.56
	Dod ND4L i2 grp IC protein, partial	Podospora anserina	94	52.04			Wolfiporia cocos strain BL16 mitochondrion, complete genome	Wolfiporia cocos	23	80.56
	hypothetical protein	Juglanconis juglandina	91	54.35			Nemania diffusa mitochondrion, complete genome	Nemania diffusa	52	69.18
	cytochrome oxidase I intronic ORF 5	Podospora anserina	95	53.12			Nemania diffusa mitochondrion, complete genome	Nemania diffusa	52	69.18
	LAGLIDADG endonuclease	Bipolaris cookei	96	51.55			Orbilia dorsalis strain 1835 mitochondrion, complete genome	Orbilia dorsalis	46	73.83
29	orf180 _LAGLIDADG_nad1 intron					29	orf180 _LAGLIDADG_nad1 intron
	Description	Name	Query cover%	Identity%			Description	Name	Query cover%	Identity%
	LAGLIDADG endonuclease	Bipolaris sorokiniana	100	86.11			Sclerotinia sclerotiorum 1980 UF-70 mitochondrion	Sclerotinia sclerotiorum	99	98.22
	LAGLIDADG endonuclease	Bipolaris cookei	100	85.56			Erysiphe pisi strain Palampur-1 mitochondrion, complete genome	Erysiphe pisi	98	92.62
	LAGLIDADG endonuclease	Juglanconis juglandina	100	85.56			Ceratocystis fimbriata strain C1421 mitochondrion,	Ceratocystis fimbriata	100	90
	LAGLIDADG endonuclease	Annulohypoxylon stygium	100	80.54			Ceratocystis cacaofunesta strain C1983 mitochondrion,	Ceratocystis cacaofunesta	100	90
	LAGLIDADG endonuclease	Sclerotinia sclerotiorum 1980 UF-70	83	96.67			Ceratocystis colombiana strain C1945 mitochondrion	Ceratocystis colombiana	100	90
	LAGLIDADG endonuclease	Chrysoporthe austroafricana	82	84.46			Ceratocystis papillata strain C1750 mitochondrion	Ceratocystis papillata	100	90
	LAGLIDADG endonuclease	Juglanconis sp.	81	83.56			Ceratocystis fimbriata strain C1811 mitochondrion	Ceratocystis fimbriata	100	90
	putative uncharacterized 49.1 kda protein in nd3	Botrytis fragariae	81	86.30			Ceratocystis fimbriata strain C1944 mitochondrion	Ceratocystis fimbriata	100	90
	putative intron-encoded endonuclease	Botrytis fragariae	78	85.82			Ceratocystis fimbriata strain C1809 mitochondrion	Ceratocystis fimbriata	100	90
	LAGLIDADG endonuclease	Monilinia laxa	58	98.11			Ceratocystis fimbriata strain C4121 mitochondrion	Ceratocystis fimbriata	100	90
30	orf174 _GIY_nad1 intron					30	orf174 _GIY_nad1 intron
	Description	Name	Query cover%	Identity%			Description	Name	Query cover%	Identity%
	GIY-YIG endonuclease	Monilinia laxa	74	92.25			Monilinia laxa mitochondrion, complete genome	Monilinia laxa	100	93.43
	orf261	Podospora anserina	90	69.62			Monilinia laxa mitochondrion, complete genome	Monilinia laxa	100	93.43
	unidentified protein, partia	Podospora anserina	90	69.62			Monilinia laxa mitochondrion, complete genome	Monilinia laxa	100	93.43
	hypothetical protein	Bipolaris victoriae	87	65.79			Monilinia laxa mitochondrion, complete genome	Monilinia laxa	100	93.43
	hypothetical protein	Bipolaris maydis	87	65.13			Monilinia laxa mitochondrion, complete genome	Monilinia laxa	100	93.43
	hypothetical protein	Bipolaris zeicola	87	65.13			Monilinia laxa mitochondrion, complete genome	Monilinia laxa	100	93.43
	GIY-YIG nuclease family protein, partial	Paenibacillus physcomitrellae	87	64.47			Monilinia laxa mitochondrion, complete genome	Monilinia laxa	100	93.43
	GIY-YIG nuclease family protein, partial	Paenibacillus hunanensis	87	64.47			Monilinia laxa mitochondrion, complete genome	Monilinia laxa	100	93.43
	MULTISPECIES: GIY-YIG nuclease family protein	Deinococcus	87	64.47			Monilinia laxa mitochondrion, complete genome	Monilinia laxa	100	93.43
	group I intron endonuclease	Neurospora crassa	87	64.47			Podosporo anserina complete mitochondrial genome	Podospora anserina	84	79.73
31	orf113 _hypothetical protein					31	orf113 _hypothetical protein
							Description	Name	Query cover%	Identity%
	Description	Name	Query cover%	Identity%			Monilinia laxa mitochondrion, complete genome	Monilinia laxa	97	86.51
	no results! con blastn: non coding mtDNA di monilinia laxa; la seq aa estratta ha identity del 24.3% e 15.3% con quella di S. sclerotiorum UF70						Monilinia laxa mitochondrion, complete genome	Monilinia laxa	97	86.51
							Monilinia laxa mitochondrion, complete genome	Monilinia laxa	97	86.51
							Monilinia laxa mitochondrion, complete genome	Monilinia laxa	97	86.51
							Monilinia laxa mitochondrion, complete genome	Monilinia laxa	97	86.51
							Monilinia laxa mitochondrion, complete genome	Monilinia laxa	97	86.51
							Monilinia laxa mitochondrion, complete genome	Monilinia laxa	97	86.51
							Monilinia laxa mitochondrion, complete genome	Monilinia laxa	97	86.51
							Monilinia laxa mitochondrion, complete genome	Monilinia laxa	97	86.51
							Sclerotinia sclerotiorum 1980 UF-70 mitochondrion	Sclerotinia sclerotiorum	100	84.62
32	orf361 _LAGLIDADG_nad2 intron					32	orf361 _LAGLIDADG_nad2 intron
	Description	Name	Query cover%	Identity%			Description	Name	Query cover%	Identity%
	LAGLIDADG endonuclease	Botrytis cinerea B05.10	100	93.07			Botryotinia fuckeliana B05.10 mitochondrion, complete genome	Botrytis cinerea B05.10	100	95.11
	hypothetical protein	Scytalidium sp	100	75.35			Sclerotinia borealis strain F-4128 mitochondrion, complete genome	Sclerotinia borealis	100	91.78
	hypothetical protein	Trichoderma cornu-damae	100	75.65			Scytalidium sp. isolate chengchen mitochondrion, complete genome	Scytalidium sp.	99	82.34
	LAGLIDADG endonuclease	Juglanconis juglandina	100	75.35			Annulohypoxylon stygium isolate A mitochondrion, complete genome	Annulohypoxylon stygium	99	81.71
	LAGLIDADG endonuclease	Annulohypoxylon stygium	100	71.88			Trichoderma cornu-damae strain KA19-0412C mitochondrion	Trichoderma cornu-damae	99	81.90
	LAGLIDADG endonuclease	Cryphonectria parasitica	100	70.73			Cryphonectria parasitica mitochondrion, complete genome	Cryphonectria parasitica	99	83.83
	LAGLIDADG endonuclease	Juglanconis oblonga	100	69			Metarhizium album strain ARSEF1941 mitochondrion, complete genome	Metarhizium album	99	78.06
	LAGLIDADG endonuclease	Metarhizium album	100	71.27			Fusarium graminearum voucher CBS_134070 mitochondrion	Fusarium graminearum	99	75.74
	hypothetical protein	Calonectria ilicicola	100	66.2			Fusarium graminearum voucher 23-4 mitochondrion	Fusarium graminearum	99	75.74
	LAGLIDADG endonuclease	Fusarium culmorum	99	65.74			Calonectria ilicicola strain ZJHZ01 mitochondrion	Calonectria ilicicola	99	75.59
33	orf121 _hypothetical protein					33	orf121 _hypothetical protein
	Description	Name	Query cover%	Identity%			Description	Name	Query cover%	Identity%
	no results! con blastn: non coding mtDNA di Sclerotinia UF70→ estratta seq aa che ha 71.3% di identity						Sclerotinia sclerotiorum 1980 UF-70 mitochondrion	Sclerotinia sclerotiorum	99	90.83
34	orf488 _hypothetical protein					34	orf488 _hypothetical protein
	Description	Name	Query cover%	Identity%			Description	Name	Query cover%	Identity%
	N-acetyl-transferase	Phialocephala subalpina	31	34.15			Monilinia laxa mitochondrion, complete genome	Monilinia laxa	50	66.87
	hypothetical protein	Monilinia laxa	31	34.15			Monilinia laxa mitochondrion, complete genome	Monilinia laxa	50	66.87
							Monilinia laxa mitochondrion, complete genome	Monilinia laxa	50	66.87
							Monilinia laxa mitochondrion, complete genome	Monilinia laxa	50	66.87
							Monilinia laxa mitochondrion, complete genome	Monilinia laxa	50	66.87
							Monilinia laxa mitochondrion, complete genome	Monilinia laxa	50	66.87
							Monilinia laxa mitochondrion, complete genome	Monilinia laxa	50	66.87
							Monilinia laxa mitochondrion, complete genome	Monilinia laxa	50	66.87
							Monilinia laxa mitochondrion, complete genome	Monilinia laxa	50	66.87
							Botryotinia fuckeliana B05.10 mitochondrion, complete genome	Botrytis cinerea B05.10	7	85.32
35	orf99 _hypothetical protein					35	orf99 _hypothetical protein
	Description	Name	Query cover%	Identity%			Description	Name	Query cover%	Identity%
	no results! con blastn: nesun risultato significativo						no significant results
36	orf514 _LAGLIDADG_nad5 intron					36	orf514 _LAGLIDADG_nad5 intron
	Description	Name	Query cover%	Identity%			Description	Name	Query cover%	Identity%
	LAGLIDADG endonuclease	Bipolaris cookei ascomycota_leotiomyceta	97	62.57			Ceratocystis huliohia strain C4194 mitochondrion, complete genome	Ceratocystis huliohia	80	79.40
	LAGLIDADG endonuclease	Bipolaris oryzae	97	62.38			Ceratocystis huliohia strain C4189 mitochondrion, complete genome	Ceratocystis huliohia	80	79.40
	LAGLIDADG endonuclease	Bipolaris sorokiniana	97	62.18			Ceratocystis huliohia strain C4381 mitochondrion, complete genome	Ceratocystis huliohia	80	79.40
	LAGLIDADG endonuclease	Ceratocystis fimbriata	98	63.71			Ceratocystis uchidae strain C1714 mitochondrion, complete genome	Ceratocystis uchidae	80	79.40
	LAGLIDADG endonuclease	Ceratocystis cacaofunesta	98	63.51			Ceratocystis changhui strain C3371 mitochondrion, complete genome	Ceratocystis changhui	80	79.40
	Dod ND5 i1 grp ID protein, partial	Podospora comata	99	58.88			Ceratocystis polychroma strain C2240 mitochondrion	Ceratocystis polychroma	79	79.17
	orf528_laglidadg mt	Podospora anserina	99	58.88			Ceratocystis albifundus isolate CMW17620 mitochondrion	Ceratocystis albifundus	79	79.08
	LAGLIDADG endonuclease	Chrysoporthe austroafricana	99	58.78			Ceratocystis albifundus isolate CMW17620 mitochondrion	Ceratocystis albifundus	79	79.08
	LAGLIDADG endonuclease	Cryphonectria parasitica	99	58.2			Ceratocystis fimbriata isolate CMW15049 mitochondrion	Ceratocystis fimbriata	79	79.08
	LAGLIDADG endonuclease	Clavaria fumosa	99	56.55			Ceratocystis fimbriata isolate CMW15049 mitochondrion	Ceratocystis fimbriata	79	79.08
37	orf156 _hypothetical protein_nad5 intron					37	orf156 _hypothetical protein_nad5 intron
	Description	Name	Query cover%	Identity%			Description	Name	Query cover%	Identity%
	LAGLIDADG endonuclease, partial	Monilinia laxa	89	87.05			Monilinia laxa mitochondrion, complete genome	Monilinia laxa	100	93.80
	LAGLIDADG endonuclease, partial	Monilinia fructicola	86	78.52			Monilinia laxa mitochondrion, complete genome	Monilinia laxa	100	93.80
	LAGLIDADG endonuclease, partial	Hirsutella rhossiliensis	88	74.64			Monilinia laxa mitochondrion, complete genome	Monilinia laxa	100	93.80
	LAGLIDADG endonuclease, partial	Juglanconis oblonga	89	73.57			Monilinia laxa mitochondrion, complete genome	Monilinia laxa	100	93.80
	unnamed protein product, partial	Neurospora crassa	88	73.57			Monilinia laxa mitochondrion, complete genome	Monilinia laxa	100	93.80
	LAGLIDADG endonuclease	Neurospora crassa	88	73.57			Monilinia laxa mitochondrion, complete genome	Monilinia laxa	100	93.80
	LAGLIDADG endonuclease	Sclerotinia borealis	64	83.65			Monilinia laxa mitochondrion, complete genome	Monilinia laxa	100	93.80
	nad5-i1 gene product, partial	Fusarium solani	83	70.23			Monilinia laxa mitochondrion, complete genome	Monilinia laxa	100	93.80
	LAGLIDADG endonuclease, partial	Juglanconis juglandina	89	70			Monilinia laxa mitochondrion, complete genome	Monilinia laxa	100	93.80
	LAGLIDADG endonuclease, partial	Juglanconis sp	89	69.29			Monilinia laxa mitochondrion, complete genome	Monilinia laxa	100	93.80
	hypothetical protein	Cladonia leporina	80	71.65			Sclerotinia borealis strain F-4128 mitochondrion, complete genome	Sclerotinia borealis	100	92.31
38	orf121 _LAGLIDADG_nad5 intron					38	orf121 _LAGLIDADG_nad5 intron
	Description	Name	Query cover%	Identity%			Description	Name	Query cover%	Identity%
	LAGLIDADG endonuclease, partial	Monilinia laxa	97	94.07			Monilinia laxa mitochondrion, complete genome	Monilinia laxa	100	95.33
	uncharacterized protein	Sordaria macrospora k-hell	97	88.98			Monilinia laxa mitochondrion, complete genome	Monilinia laxa	100	95.33
	putative intron-encoded endonuclease	Botrytis fragariae	97	85.59			Monilinia laxa mitochondrion, complete genome	Monilinia laxa	100	95.33
	LAGLIDADG endonuclease, partial	Hirsutella rhossiliensis	97	87.29			Monilinia laxa mitochondrion, complete genome	Monilinia laxa	100	95.33
	LAGLIDADG endonuclease	Annulohypoxylon stygium	98	83.19			Monilinia laxa mitochondrion, complete genome	Monilinia laxa	100	95.33
	LAGLIDADG endonuclease	Neurospora crassa	100	86.44			Monilinia laxa mitochondrion, complete genome	Monilinia laxa	100	95.33
	hypothetical protein, partial	Dactylella sp	98	84.03			Monilinia laxa mitochondrion, complete genome	Monilinia laxa	100	95.33
	unnamed protein product, partial	Neurospora crassa	100	84.75			Monilinia laxa mitochondrion, complete genome	Monilinia laxa	100	95.33
	hypothetical protein	Cladonia leporina	100	81.36			Monilinia laxa mitochondrion, complete genome	Monilinia laxa	100	95.33
	LAGLIDADG endonuclease, partial	Juglanconis oblonga	100	84.87			Monilinia laxa mitochondrion, complete genome	Monilinia laxa	100	95.33
							Sclerotinia borealis strain F-4128 mitochondrion, complete genome	Sclerotinia borealis	100	93.96
							Sordaria macrospora unharacterized protein	Sordaria macrospora k-hell	99	90.61
39	orf322 _LAGLIDADG_nad5 intron					39	orf322 _LAGLIDADG_nad5 intron
	Description	Name	Query cover%	Identity%			Description	Name	Query cover%	Identity%
	LAGLIDADG endonuclease	Monilinia fructicola	100	96.90			Monilinia fructicola mitochondrion, complete genome	Monilinia fructicola	100	97.52
	LAGLIDADG endonuclease	Monilinia laxa	100	95.98			Monilinia fructicola mitochondrion, complete genome	Monilinia fructicola	100	97.52
	LAGLIDADG endonuclease	Monilinia fructicola	87	97.17			Monilinia fructicola mitochondrion, complete genome	Monilinia fructicola	100	97.52
	LAGLIDADG endonuclease	Sclerotinia sclerotiorum 1980 UF-70	87	94.72			Monilinia fructicola mitochondrion, complete genome	Monilinia fructicola	100	97.52
	LAGLIDADG endonuclease	Bipolaris cookei	92	73.09			Monilinia fructicola mitochondrion, complete genome	Monilinia fructicola	100	97.52
	LAGLIDADG endonuclease	Bipolaris oryzae	92	73.09			Monilinia fructicola mitochondrion, complete genome	Monilinia fructicola	100	97.52
	LAGLIDADG endonuclease	Bipolaris sorokiniana	92	73.09			Monilinia fructicola mitochondrion, complete genome	Monilinia fructicola	100	97.52
	hypothetical protein	Epichloe festucae	88	71.43			Monilinia fructicola mitochondrion, complete genome	Monilinia fructicola	100	97.52
	hypothetical protein	Epichloe typhina	88	71.43			Monilinia laxa mitochondrion, complete genome	Monilinia laxa	100	96.80
	hypothetical protein	Pithomyces chartarum	93	70.96			Monilinia laxa mitochondrion, complete genome	Monilinia laxa	100	96.80
	LAGLIDADG endonuclease	Juglanconis sp	93	71.29
40	orf304 _LAGLIDADG_nad5 intron					40	orf304 _LAGLIDADG_nad5 intron
	Description	Name	Query cover%	Identity%			Description	Name	Query cover%	Identity%
	Probable intron-encoded endonucleas	Fusarium acuminatum	95	90.66			Fusarium tricinctum voucher KGS17 mitochondrion, complete genome	Fusarium tricinctum	99	90.39
	LAGLIDADG endonuclease	Fusarium tricinctum	92	90.75			Bipolaris sorokiniana mitochondrion, complete genome	Bipolaris sorokiniana	99	83.33
	LAGLIDADG endonuclease	Bipolaris cookei	100	83.55			Bipolaris sorokiniana mitochondrion, complete genome	Bipolaris sorokiniana	99	83.33
	LAGLIDADG endonuclease	Bipolaris sorokiniana	99	83.44			Bipolaris cookei strain LSLP18 mitochondrion, complete genome	Bipolaris cookei	99	83.33
	LAGLIDADG endonuclease	Corynespora cassiicola	99	80.40			Exserohilum turcica Et28A chromosome 25	Exserohilum turcica	99	83.33
	LAGLIDADG endonuclease	Coniothyrium glycines	96	81.29			Leptosphaeria maculans lepidii	Leptosphaeria maculans	99	82.89
	LAGLIDADG endonuclease	Fusarium graminearum	99	70.10			Leptosphaeria biglobosa brassicae	Leptosphaeria biglobosa	99	83.15
	LAGLIDADG endonuclease	Fusarium culmorum	99	70.10			Bipolaris maydis clone FNFP221-N11	Bipolaris maydis	99	82.46
	hypothetical protein	Pithomyces chartarum	99	67.99			Bipolaris maydis clone FNFP29-N19	Bipolaris maydis	99	82.46
	Probable intron-encoded endonuclease	Fusarium pseudograminearum	99	70.10			Coniothyrium glycines isolate PG-21 mitochondrion	Coniothyrium glycines	99	81.91
41	orf378 _LAGLIDADG_cox3 intron					41	orf378 _LAGLIDADG_cox3 intron
	Description	Name	Query cover%	Identity%			Description	Name	Query cover%	Identity%
							Monilinia laxa mitochondrion, complete genome	Monilinia laxa	100	93.21
	LAGLIDADG endonuclease	Monilinia fructicola	100	89.04			Monilinia laxa mitochondrion, complete genome	Monilinia laxa	100	93.21
	LAGLIDADG endonuclease	Monilinia laxa	100	91.27			Monilinia laxa mitochondrion, complete genome	Monilinia laxa	100	93.21
	LAGLIDADG endonuclease	Monilinia fructicola	98	89.04			Monilinia laxa mitochondrion, complete genome	Monilinia laxa	100	93.21
	LAGLIDADG endonuclease	Sclerotinia sclerotiorum 1980 UF-70	98	89.30			Monilinia laxa mitochondrion, complete genome	Monilinia laxa	100	93.21
	LAGLIDADG endonuclease	Sclerotinia borealis	98	88.56			Monilinia laxa mitochondrion, complete genome	Monilinia laxa	100	93.21
	hypothetical protein	Dactylella sp	97	54.01			Monilinia laxa mitochondrion, complete genome	Monilinia laxa	100	93.21
	homing endonuclease	Tuber indicum	84	56.29			Monilinia laxa mitochondrion, complete genome	Monilinia laxa	100	93.21
	LAGLIDADG endonuclease	Fusarium guttiforme	98	48.82			Monilinia laxa mitochondrion, complete genome	Monilinia laxa	100	93.21
	LAGLIDADG endonuclease	Fusarium ananatum	98	48.82			Monilinia fructicola mitochondrion, complete genome	Monilinia fructicola	100	92.59
	hypothetical protein, partial	Calonectria ilicicola	96	51.22
	LAGLIDADG endonuclease, partial	Metarhizium album	96	49.07
42	orf311_LAGLIDADG_cox3 intron					42	orf311_LAGLIDADG_cox3 intron
	Description	Name	Query cover%	Identity%			Description	Name	Query cover%	Identity%
	LAGLIDADG endonuclease	Botrytis cinerea B05.10	99	93.29			Botryotinia fuckeliana B05.10 mitochondrion, complete genome	Botrytis cinerea B05.10	99	99.56
	LAGLIDADG endonuclease	Sclerotinia sclerotiorum 1980 UF-70	100	96.46			Sclerotinia sclerotiorum 1980 UF-70 mitochondrion	Sclerotinia sclerotiorum 1980 UF-70	100	98.07
	LAGLIDADG endonuclease	Erysiphe pisi	99	83.44			Sclerotinia borealis strain F-4128 mitochondrion, complete genome	Sclerotinia borealis	98	93.39
	LAGLIDADG endonuclease	Bipolaris sorokiniana	96	74.92			Leptosphaeria biglobosa brassicae b35_scaffold00056	Leptosphaeria biglobosa	99	88.35
	LAGLIDADG endonuclease	Bipolaris sorokiniana	96	74.92			Erysiphe pisi strain Palampur-1 mitochondrion, complete genome	Erysiphe pisi	98	85.82
	hypothetical protein	Trichoderma asperellum	96	74.92			Erysiphe necator strain C mitochondrion, complete genome	Erysiphe necator	98	84.82
	hypothetical protein	Hypomyces aurantius	98	71.57			Monilinia laxa mitochondrion, complete genome	Monilinia laxa	98	95.62
	LAGLIDADG endonuclease	Cladobotryum mycophilum	98	71.75			Monilinia laxa mitochondrion, complete genome	Monilinia laxa	98	95.62
	LAGLIDADG endonuclease	Ceratocystis cacaofunesta	96	70.23			Monilinia laxa mitochondrion, complete genome	Monilinia laxa	98	95.62
	LAGLIDADG endonuclease	Fusarium bactridioides	95	70.96			Monilinia laxa mitochondrion, complete genome	Monilinia laxa	98	95.62
43	orf481 _LAGLIDADG_cox3 intron					43	orf481 _LAGLIDADG_cox3 intron
	Description	Name	Query cover%	Identity%			Description	Name	Query cover%	Identity%
	LAGLIDADG endonuclease	Monilinia fructicola	100	90.44			Monilinia fructicola mitochondrion, complete genome	Monilinia fructicola	100	92.52
	LAGLIDADG endonuclease	Annulohypoxylon stygium	85	83.69			Monilinia fructicola mitochondrion, complete genome	Monilinia fructicola	100	92.52
	LAGLIDADG endonuclease	Fusarium pseudograminearum	97	63.75			Monilinia fructicola mitochondrion, complete genome	Monilinia fructicola	100	92.52
	LAGLIDADG endonuclease	Fusarium cerealis	97	63.55			Monilinia fructicola mitochondrion, complete genome	Monilinia fructicola	100	92.52
	LAGLIDADG endonuclease	Cladobotryum mycophilum	97	59.33			Monilinia fructicola mitochondrion, complete genome	Monilinia fructicola	100	92.52
	LAGLIDADG endonuclease	Monilinia fructicola	48	94.02			Monilinia fructicola mitochondrion, complete genome	Monilinia fructicola	100	92.52
	LAGLIDADG endonuclease	Monilinia laxa	96	47.08			Monilinia fructicola mitochondrion, complete genome	Monilinia fructicola	100	92.52
	LAGLIDADG endonuclease	Bipolaris cookei	83	47.58			Monilinia fructicola mitochondrion, complete genome	Monilinia fructicola	100	92.52
	LAGLIDADG endonuclease	Bipolaris sorokiniana	83	47.10			Annulohypoxylon stygium isolate E mitochondrion, complete genome	Annulohypoxylon stygium	99	83.46
	LAGLIDADG endonuclease	Bipolaris sorokiniana	87	44.27			Annulohypoxylon stygium isolate D mitochondrion, complete genome	Annulohypoxylon stygium	99	83.46
	LAGLIDADG endonuclease	Bipolaris cookei	87	44.27
44	orf189 _hypothetical protein_cox3 intron					44	orf189 _hypothetical protein_cox3 intron
	Description	Name	Query cover%	Identity%			Description	Name	Query cover%	Identity%
	LAGLIDADG endonuclease	Monilinia laxa	99	94.15			Monilinia fructicola mitochondrion, complete genome	Monilinia fructicola	99	93.81
	LAGLIDADG endonuclease	Monilinia fructicola	99	93.62			Monilinia fructicola mitochondrion, complete genome	Monilinia fructicola	99	93.81
	LAGLIDADG endonuclease	Clavaria fumosa	97	56.76			Monilinia fructicola mitochondrion, complete genome	Monilinia fructicola	99	93.81
	LAGLIDADG endonuclease	Glomus sp	95	54.95			Monilinia fructicola mitochondrion, complete genome	Monilinia fructicola	99	93.81
	hypothetical protein	Rhizophagus fasciculatus	95	54.95			Monilinia fructicola mitochondrion, complete genome	Monilinia fructicola	99	93.81
	LAGLIDADG endonuclease	Rhizophagus irregularis	95	54.95			Monilinia fructicola mitochondrion, complete genome	Monilinia fructicola	99	93.81
	hypothetical protein	Rhizophagus irregularis	95	54.95			Monilinia fructicola mitochondrion, complete genome	Monilinia fructicola	99	93.81
	hypothetical protein	Nuclearia simplex	95	51.02			Monilinia fructicola mitochondrion, complete genome	Monilinia fructicola	99	93.81
	hypothetical protein	Conidiobolus heterosporus	96	54.10			Monilinia laxa mitochondrion, complete genome	Monilinia laxa	99	92.57
	Orf232, partial_LAGLIDADG mt	Amoebidium parasiticum	95	53.55			Monilinia laxa mitochondrion, complete genome	Monilinia laxa	99	92.57

## Sheet: Summary
Species name found according to BLASTp search results for each ORF identified in Ciborinia camelliae mitogenome.
Highest similarity			No ORFs
Order	Family	Species
Helotiales	Sclerotiniaceae	Monilinia fructicola	12
Helotiales	Sclerotiniaceae	Monilinia laxa	10
Helotiales	Sclerotiniaceae	Sclerotinia sclerotiorum	3
Helotiales	Sclerotiniaceae	Sclerotinia borealis	2
Helotiales	Sclerotiniaceae	Botrytis cinerea	2
Hypocreales	Nectriaceae	Fusarium tricinctum	1
Orbiliales	Orbiliaceae	Drechslerella brochopaga	1
Orbiliales	Orbiliaceae	Orbilia oligospora	1
Microascales	Ceratocystidaceae	Ceratocystis fimbriata	1
Diaporthales	Cryphonectriaceae	Chrysoporthe austroafricana	1
Erysiphales	Erysiphaceae	Golovinomyces cichoracearum	1
		Not significant results	9
