# Supplementary material for: The First Mitochondrial Genome of Ciborinia camelliae and Its Position in the Sclerotiniaceae Family
Source: Front Fungal Biol. 2022 Feb 9;2:802511. doi: 10.3389/ffunb.2021.802511 (PMC10512376; doi:10.3389/ffunb.2021.802511)
Supplement: Supplementary file 2 [file Data_Sheet_2.xlsx]

## Sheet: Summary
Ciborinia camelliae ITAC2 OK326902						Sclerotinia borealis KJ434027						Sclerotinia sclerotiorum KT283062						Ciboria shiraiana CM 017871.1						Monilinia laxa NC_051483.1						Monilinia fructicola NC_056195.1					Botryotonia fuckeliana KC 832409						Glarea lozoyensis NC_031375.1								Fusarium oxysporum NC_017930.1
#Cds	Count:	80				#CdsCount: 68						#CdsCount: 74						#CdsCount: 76						#CdsCount: 63						#CdsCount: 70					#Cds	Count:	76				#CdsCount: 79								#CdsCount: 80
#Cod	ing GC	29.80%				#Coding GC 31.47%						#Coding GC 30.09%						#Coding GC 30.23%						#Coding GC 29.52%						#Coding GC 29.18%					#Cod	ing GC	29.91%				#Coding GC 30.40%								#Coding GC 26.82%
#1st	letter	GC 36.85%				#1st letter GC 37.08%						#1st letter GC 35.99%						#1st letter GC 36.47%						#1st letter GC 34.93%						#1st letter GC 35.11%					#1st	letter	GC 36.36%				#1st letter GC 36.67%								#1st letter GC 33.29%
#2nd	letter	GC 34.98%				#2nd letter GC 35.19%						#2nd letter GC 34.26%						#2nd letter GC 34.36%						#2nd letter GC 34.43%						#2nd letter GC 33.50%					#2nd	letter	GC 34.62%				#2nd letter GC 34.01%								#2nd letter GC 32.60%
#3rd	letter	GC 17.57%				#3rd letter GC 22.13%						#3rd letter GC 20.03%						#3rd letter GC 19.85%						#3rd letter GC 19.22%						#3rd letter GC 18.92%					#3rd	letter	GC 18.77%				#3rd letter GC 20.51%								#3rd letter GC 14.58%
#Cod	aa	Fraction	Frequency	Number		#Codon	aa	Fraction	Frequency	Number		#Codon	aa	Fraction	Frequency	Number		#Codon	aa	Fraction	Frequency	Number		#Codon	aa	Fraction	Frequency	Number		#Codon	aa	Fraction	Frequency	Number	#Cod	aa	Fraction	Frequency	Number		#Codon	aa	Fraction	Frequency	Number				#Codon
GCA	Ala	0.179861	15313	95	0.258	GCA	Ala	0.165278	15099	82		GCA	Ala	0.197222	17102	93		GCA	Ala	0.194444	17272	96		GCA	Ala	0.211111	18670	82		GCA	Ala	0.181944	14664	83	GCA	Ala	0.186111	15882	83		GCA	Ala	0.186806	16454	94				GCA
GCC	Ala	0.0756944	6447	40	0.108	GCC	Ala	0.0965278	8838	48		GCC	Ala	0.0888889	7723	42		GCC	Ala	0.0951389	8456	47		GCC	Ala	0.0902778	7969	35		GCC	Ala	0.0944444	7597	43	GCC	Ala	0.09375	8037	42		GCC	Ala	0.129167	11378	65				GCC
GCG	Ala	0.063	3707	23	0.062	GCG	Ala	0.0784722	7181	39		GCG	Ala	0.058	3494	19		GCG	Ala	0.058	3598	20		GCG	Ala	0.052	3188	14		GCG	Ala	0.066	3710	21	GCG	Ala	0.058	3444	18		GCG	Ala	0.066	4026	23				GCG
GCT	Ala	0.395139	33688	209	0.569	GCT	Ala	0.354167	32407	176		GCT	Ala	0.368056	31997	174		GCT	Ala	0.364583	32386	180		GCT	Ala	0.357639	31648	139		GCT	Ala	0.372222	30035	170	GCT	Ala	0.374306	31956	167		GCT	Ala	0.332639	29232	167				GCT
TGC	Cys	0.122222	1451	9	0.1765	TGC	Cys	0.0770833	0.639583	5	0.1111	TGC	Cys	0.1875	1839	10	0.2702	TGC	Cys	0.0791667	0.5	4		TGC	Cys	0.0868056	0.632639	4		TGC	Cys	0.106944	1060	6	TGC	Cys	0.026	0.132639	1		TGC	Cys	0.049	0.243056	2				TGC
TGT	Cys	0.572222	6770	42	0.8235	TGT	Cys	0.617361	7365	40	0.8889	TGT	Cys	0.506944	4965	27	0.7298	TGT	Cys	0.615278	5578	31		TGT	Cys	0.607639	6375	28		TGT	Cys	0.5875	5830	33	TGT	Cys	0.676389	7271	38		TGT	Cys	0.660417	6827	39				TGT
GAC	Asp	0.107639	4352	27		GAC	Asp	0.178472	6813	37		GAC	Asp	0.138889	4965	27		GAC	Asp	0.139583	5038	28		GAC	Asp	0.141667	5009	22		GAC	Asp	0.150694	6007	34	GAC	Asp	0.125	4401	23		GAC	Asp	0.138194	5951	34				GAC
GAT	Asp	0.586806	23694	147		GAT	Asp	0.515972	19702	107		GAT	Asp	0.555556	19860	108		GAT	Asp	0.554861	19971	111		GAT	Asp	0.552778	19581	86		GAT	Asp	0.54375	21731	123	GAT	Asp	0.569444	20092	105		GAT	Asp	0.55625	23980	137				GAT
GAA	Glu	0.495139	18859	117		GAA	Glu	0.464583	17860	97		GAA	Glu	0.496528	19860	108		GAA	Glu	0.495139	20511	114		GAA	Glu	0.496528	20036	88		GAA	Glu	0.523611	22261	126	GAA	Glu	0.509722	20092	105		GAA	Glu	0.511111	23455	134				GAA
GAG	Glu	0.199306	7576	47		GAG	Glu	0.229861	8838	48		GAG	Glu	0.197917	7907	43		GAG	Glu	0.199306	8276	46		GAG	Glu	0.197917	7969	35		GAG	Glu	0.170833	7244	41	GAG	Glu	0.184722	7271	38		GAG	Glu	0.183333	8402	48				GAG
TTC	Phe	0.135417	14829	92		TTC	Phe	0.197917	23016	125		TTC	Phe	0.180556	21331	116		TTC	Phe	0.181944	21411	119		TTC	Phe	0.174306	20719	91		TTC	Phe	0.172222	19611	111	TTC	Phe	0.172917	19709	103		TTC	Phe	0.182639	21005	120				TTC
TTT	Phe	0.559028	61412	381		TTT	Phe	0.496528	57816	314		TTT	Phe	0.513889	60868	331		TTT	Phe	0.5125	60273	335		TTT	Phe	0.520139	61931	272		TTT	Phe	0.522222	59541	337	TTT	Phe	0.521528	59319	310		TTT	Phe	0.511806	58813	336				TTT
GGA	Gly	0.18125	15474	96		GGA	Gly	0.156944	13810	75		GGA	Gly	0.177083	14527	79		GGA	Gly	0.173611	14574	81		GGA	Gly	0.190278	15710	69		GGA	Gly	0.177083	14488	82	GGA	Gly	0.179861	15117	79		GGA	Gly	0.132639	11553	66				GGA
GGC	Gly	0.041	2418	15		GGC	Gly	0.039	2394	13		GGC	Gly	0.042	2391	13			Gly	0.043	2519	14		GGC	Gly	0.032	1821	8		GGC	Gly	0.053	3004	17	GGC	Gly	0.036	2105	11		GGC	Gly	0.043	2626	15				GGC
GGG	Gly	0.08125	6931	43		GGG	Gly	0.0944444	8286	45		GGG	Gly	0.0694444	5701	31		GGG	Gly	0.0708333	5937	33		GGG	Gly	0.0826389	6831	30		GGG	Gly	0.0715278	5830	33	GGG	Gly	0.0708333	5932	31		GGG	Gly	0.100694	8752	50				GGG
GGT	Gly	0.404167	34494	214		GGT	Gly	0.415972	36642	199		GGT	Gly	0.41875	34388	187		GGT	Gly	0.420139	35264	196		GGT	Gly	0.399306	33015	145		GGT	Gly	0.409028	33392	189	GGT	Gly	0.41875	35209	184		GGT	Gly	0.43125	37633	215				GGT
CAC	His	0.257639	7415	46		CAC	His	0.193056	5524	30		CAC	His	0.210417	6068	33		CAC	His	0.211806	6477	36		CAC	His	0.249306	6375	28		CAC	His	0.257639	6890	39	CAC	His	0.219444	5932	31		CAC	His	0.286111	8227	47				CAC
CAT	His	0.436806	12573	78		CAT	His	0.501389	14362	78		CAT	His	0.484028	13976	76		CAT	His	0.482639	14754	82		CAT	His	0.445139	11384	50		CAT	His	0.436806	11661	66	CAT	His	0.475	12821	67		CAT	His	0.408333	11728	67				CAT
ATA	Ile	0.38125	54642	339		ATA	Ile	0.346528	49530	269		ATA	Ile	0.360417	51490	280		ATA	Ile	0.363889	51637	287		ATA	Ile	0.38125	56922	250		ATA	Ile	0.382639	57597	326	ATA	Ile	0.390278	57214	299		ATA	Ile	0.406944	59513	340				ATA
ATC	Ile	0.084	8382	52		ATC	Ile	0.0861111	12337	67		ATC	Ile	0.091	9011	49		ATC	Ile	0.089	8816	49		ATC	Ile	0.086	8880	39		ATC	Ile	0.076	7951	45	ATC	Ile	0.083	8419	44		ATC	Ile	0.067	6827	39				ATC
ATT	Ile	0.254167	36428	226		ATT	Ile	0.261806	37378	203		ATT	Ile	0.271528	38801	211		ATT	Ile	0.26875	38143	212		ATT	Ile	0.253472	37796	166		ATT	Ile	0.259028	39046	221	ATT	Ile	0.246528	36165	189		ATT	Ile	0.240972	35183	201				ATT
AAA	Lys	0.570139	33366	207		AAA	Lys	0.565972	30749	167		AAA	Lys	0.552778	32365	176		AAA	Lys	0.557639	33105	184		AAA	Lys	0.577778	37341	164		AAA	Lys	0.565278	37986	215	AAA	Lys	0.567361	29851	156		AAA	Lys	0.556944	31157	178				AAA
AAG	Lys	0.124306	7253	45		AAG	Lys	0.128472	6997	38		AAG	Lys	0.141667	8275	45		AAG	Lys	0.136806	8096	45		AAG	Lys	0.116667	7514	33		AAG	Lys	0.129167	8657	49	AAG	Lys	0.127083	6697	35		AAG	Lys	0.1375	7702	44				AAG
CTA	Leu	0.096	14184	88		CTA	Leu	0.0763889	16940	92		CTA	Leu	0.0770833	16550	90		CTA	Leu	0.075	15833	88		CTA	Leu	0.089	12750	56		CTA	Leu	0.093	13958	79	CTA	Leu	0.08125	17413	91		CTA	Leu	0.0743056	15579	89				CTA
CTC	Leu	0.011	1612	10		CTC	Leu	0.013	2025	11		CTC	Leu	0.011	1655	9		CTC	Leu	0.011	1619	9		CTC	Leu	0.011	1594	7		CTC	Leu	0.012	1767	10	CTC	Leu	0.008	1148	6		CTC	Leu	0.012	1750	10				CTC
CTG	Leu	0.019	2740	17		CTG	Leu	0.031	4787	26		CTG	Leu	0.026	3862	21		CTG	Leu	0.029	4318	24		CTG	Leu	0.024	3415	15		CTG	Leu	0.024	3534	20	CTG	Leu	0.035	5166	27		CTG	Leu	0.020	2976	17				CTG
CTT	Leu	0.0986111	20954	130		CTT	Leu	0.0826389	18229	99		CTT	Leu	0.0972222	20780	113		CTT	Leu	0.0909722	19252	107		CTT	Leu	0.0833333	17077	75		CTT	Leu	0.09375	20141	114	CTT	Leu	0.0854167	18370	96		CTT	Leu	0.0701389	14703	84				CTT
TTA	Leu	0.458333	97195	603		TTA	Leu	0.436806	96667	525		TTA	Leu	0.447222	95623	520		TTA	Leu	0.453472	96078	534		TTA	Leu	0.488194	100410	441		TTA	Leu	0.463194	99647	564	TTA	Leu	0.455556	97972	512		TTA	Leu	0.472222	99422	568				TTA
TTG	Leu	0.072	10638	66		TTG	Leu	0.098	15099	82		TTG	Leu	0.068	10114	55		TTG	Leu	0.068	10076	56		TTG	Leu	0.053	7514	33		TTG	Leu	0.070	10424	59	TTG	Leu	0.062	9185	48		TTG	Leu	0.080	11728	67				TTG
ATG	Met	1000	22083	137		ATG	Met	1000	22832	124		ATG	Met	1000	22619	123		ATG	Met	1000	22130	123		ATG	Met	1000	23452	103		ATG	Met	1000	20318	115	ATG	Met	1000	23536	123		ATG	Met	1000	23805	136				ATG
AAC	Asn	0.159028	11928	74		AAC	Asn	0.188889	11600	63		AAC	Asn	0.208333	15631	85		AAC	Asn	0.207639	15293	85		AAC	Asn	0.24375	17760	78		AAC	Asn	0.213889	15548	88	AAC	Asn	0.199306	14925	78		AAC	Asn	0.204167	14878	85				AAC
AAT	Asn	0.535417	40135	249		AAT	Asn	0.505556	31118	169		AAT	Asn	0.486111	36410	198		AAT	Asn	0.486806	35804	199		AAT	Asn	0.450694	32787	144		AAT	Asn	0.480556	34982	198	AAT	Asn	0.495139	37122	194		AAT	Asn	0.490278	35708	204				AAT
CCA	Pro	0.174306	9349	58		CCA	Pro	0.128472	6629	36		CCA	Pro	0.171528	7907	43		CCA	Pro	0.160417	7557	42		CCA	Pro	0.156944	7514	33		CCA	Pro	0.159028	7067	40	CCA	Pro	0.16875	8611	45		CCA	Pro	0.120139	5951	34				CCA
CCC	Pro	0.074	2740	17		CCC	Pro	0.0923611	4787	26		CCC	Pro	0.098	3126	17		CCC	Pro	0.0798611	3778	21		CCC	Pro	0.089	2960	13		CCC	Pro	0.086	2650	15	CCC	Pro	0.092	3253	17		CCC	Pro	0.0958333	4726	27				CCC
CCG	Pro	0.078	2901	18		CCG	Pro	0.087	3130	17		CCG	Pro	0.086	2758	15		CCG	Pro	0.082	2699	15		CCG	Pro	0.082	2732	12		CCG	Pro	0.080	2473	14	CCG	Pro	0.076	2679	14		CCG	Pro	0.071	2451	14				CCG
CCT	Pro	0.414583	22244	138		CCT	Pro	0.413194	21359	116		CCT	Pro	0.395139	18205	99		CCT	Pro	0.396528	18712	104		CCT	Pro	0.41875	20036	88		CCT	Pro	0.420833	18728	106	CCT	Pro	0.409028	20857	109		CCT	Pro	0.428472	21180	121				CCT
CAA	Gln	0.615972	21599	134		CAA	Gln	0.509722	14730	80		CAA	Gln	0.560417	16918	92		CAA	Gln	0.570139	17272	96		CAA	Gln	0.575	17532	77		CAA	Gln	0.584028	18728	106	CAA	Gln	0.555556	17604	92		CAA	Gln	0.560417	16804	96				CAA
CAG	Gln	0.0784722	2740	17		CAG	Gln	0.184722	5340	29		CAG	Gln	0.134028	4046	22		CAG	Gln	0.124306	3778	21		CAG	Gln	0.119444	3643	16		CAG	Gln	0.110417	3534	20	CAG	Gln	0.138889	4401	23		CAG	Gln	0.134028	4026	23				CAG
AGA	Arg	0.490972	20954	130		AGA	Arg	0.465972	17676	96		AGA	Arg	0.488889	20964	114		AGA	Arg	0.502778	20331	113		AGA	Arg	0.492361	20492	90		AGA	Arg	0.4875	18728	106	AGA	Arg	0.479167	19135	100		AGA	Arg	0.419444	17329	99				AGA
AGG	Arg	0.060	1773	11		AGG	Arg	0.0826389	3130	17		AGG	Arg	0.093	2758	15		AGG	Arg	0.071	1979	11		AGG	Arg	0.079	2277	10		AGG	Arg	0.093	2473	14	AGG	Arg	0.069	1914	10		AGG	Arg	0.0847222	3501	20				AGG
CGA	Arg	0.049	1451	9		CGA	Arg	0.028	0.511806	4		CGA	Arg	0.037	1103	6		CGA	Arg	0.038	1080	6		CGA	Arg	0.039	1138	5		CGA	Arg	0.026	0.490972	4	CGA	Arg	0.041	1148	6		CGA	Arg	0.079	2276	13				CGA
CGC	Arg	0.000	0.000	0		CGC	Arg	0.007	0.127778	1		CGC	Arg	0.012	0.255556	2		CGC	Arg	0.006	0.125	1		CGC	Arg	0.000	0.000	0		CGC	Arg	0.000	0.000	0	CGC	Arg	0.021	0.398611	3		CGC	Arg	0.037	1050	6				CGC
CGG	Arg	0.027	0.559722	5		CGG	Arg	0.028	0.511806	4		CGG	Arg	0.025	0.511111	4		CGG	Arg	0.026	0.5	4		CGG	Arg	0.024	0.474306	3		CGG	Arg	0.026	0.490972	4	CGG	Arg	0.041	1148	6		CGG	Arg	0.037	1050	6				CGG
CGT	Arg	0.109722	4674	29		CGT	Arg	0.102083	3867	21		CGT	Arg	0.0902778	3862	21		CGT	Arg	0.09375	3778	21		CGT	Arg	0.104167	4326	19		CGT	Arg	0.105556	4064	23	CGT	Arg	0.0958333	3827	20		CGT	Arg	0.0847222	3501	20				CGT
AGC	Ser	0.074	6770	42		AGC	Ser	0.096	8838	48		AGC	Ser	0.099	9011	49		AGC	Ser	0.098	8996	50		AGC	Ser	0.090	8197	36		AGC	Ser	0.082	7420	42	AGC	Ser	0.087	7845	41		AGC	Ser	0.082	7002	40				AGC
AGT	Ser	0.269444	35300	219		AGT	Ser	0.252083	33511	182		AGT	Ser	0.252083	32917	179		AGT	Ser	0.251389	33105	184		AGT	Ser	0.270833	35519	156		AGT	Ser	0.253472	33216	188	AGT	Ser	0.242361	31382	164		AGT	Ser	0.264583	32382	185				AGT
TCA	Ser	0.127778	16763	104		TCA	Ser	0.106944	14178	77		TCA	Ser	0.116667	15263	83		TCA	Ser	0.115972	15293	85		TCA	Ser	0.104167	13661	60		TCA	Ser	0.122917	16078	91	TCA	Ser	0.134722	17413	91		TCA	Ser	0.111111	13653	78				TCA
TCC	Ser	0.044	4030	25		TCC	Ser	0.062	5708	31		TCC	Ser	0.051	4597	25		TCC	Ser	0.045	4138	23		TCC	Ser	0.055	5009	22		TCC	Ser	0.060	5477	31	TCC	Ser	0.051	4592	24		TCC	Ser	0.047	4026	23				TCC
TCG	Ser	0.030	2740	17		TCG	Ser	0.044	4051	22		TCG	Ser	0.034	3126	17		TCG	Ser	0.043	3958	22		TCG	Ser	0.035	3188	14		TCG	Ser	0.031	2827	16	TCG	Ser	0.036	3253	17		TCG	Ser	0.023	1925	11				TCG
TCT	Ser	0.194444	25467	158		TCT	Ser	0.195139	25962	141		TCT	Ser	0.197222	25745	140		TCT	Ser	0.196528	25909	144		TCT	Ser	0.194444	25501	112		TCT	Ser	0.197917	25972	147	TCT	Ser	0.196528	25450	133		TCT	Ser	0.213194	26081	149				TCT
ACA	Thr	0.296528	22727	141	0.427	ACA	Thr	0.293056	22280	121	0.4216	ACA	Thr	0.301389	23170	126	0.4345	ACA	Thr	0.313194	23929	133	0.45	ACA	Thr	0.314583	23907	105		ACA	Thr	0.297917	23852	135	ACA	Thr	0.328472	26406	138		ACA	Thr	0.283333	20480	117				ACA
ACC	Thr	0.085	4513	28	0.085	ACC	Thr	0.049	2578	14	0.049	ACC	Thr	0.090	4781	26	0.0896	ACC	Thr	0.088	4678	26	0.088	ACC	Thr	0.069	3643	16		ACC	Thr	0.083	4594	26	ACC	Thr	0.065	3636	19		ACC	Thr	0.0868056	6301	36				ACC
ACG	Thr	0.067	3546	22	0.066	ACG	Thr	0.087	4603	25	0.087	ACG	Thr	0.069	3678	20	0.0689	ACG	Thr	0.058	3059	17	0.0576	ACG	Thr	0.065	3415	15		ACG	Thr	0.051	2827	16	ACG	Thr	0.055	3062	16		ACG	Thr	0.045	2276	13				ACG
ACT	Thr	0.292361	22405	139	0.421	ACT	Thr	0.307639	23384	127	0.4425	ACT	Thr	0.282639	21699	118	0.4069	ACT	Thr	0.279861	21411	119	0.4033	ACT	Thr	0.2875	21858	96		ACT	Thr	0.304167	24382	138	ACT	Thr	0.283333	22771	119		ACT	Thr	0.293056	21180	121				ACT
GTA	Val	0.270139	26273	163		GTA	Val	0.235417	23568	128		GTA	Val	0.288889	28319	154		GTA	Val	0.285417	28427	158		GTA	Val	0.295833	27550	121		GTA	Val	0.300694	27915	158	GTA	Val	0.277083	27555	144		GTA	Val	0.283333	26606	152				GTA
GTC	Val	0.057	3868	24		GTC	Val	0.056	3867	21		GTC	Val	0.049	3310	18		GTC	Val	0.055	3778	21		GTC	Val	0.042	2732	12		GTC	Val	0.047	3004	17	GTC	Val	0.033	2296	12		GTC	Val	0.046	2976	17				GTC
GTG	Val	0.095	6447	40		GTG	Val	0.0902778	9022	49		GTG	Val	0.075	7356	40		GTG	Val	0.0756944	7557	42		GTG	Val	0.0708333	6603	29		GTG	Val	0.096	6184	35	GTG	Val	0.094	6506	34		GTG	Val	0.0909722	8577	49				GTG
GTT	Val	0.318056	30948	192		GTT	Val	0.330556	33143	180		GTT	Val	0.296528	29055	158		GTT	Val	0.294444	29327	163		GTT	Val	0.298611	27778	122		GTT	Val	0.295139	27385	155	GTT	Val	0.329167	32721	171		GTT	Val	0.288889	27131	155				GTT
TGG	Trp	1000	1934	12		TGG	Trp	1000	2025	11		TGG	Trp	1000	2023	11		TGG	Trp	1000	1259	7		TGG	Trp	1000	1138	5		TGG	Trp	1000	1590	9	TGG	Trp	1000	0.398611	3		TGG	Trp	1000	1925	11				TGG
TGA	Trp	0.538194	9994	62		TGA	Trp	0.53125	9575	52		TGA	Trp	0.544444	10666	58		TGA	Trp	0.547917	10795	60		TGA	Trp	0.529167	10929	48		TGA	Trp	0.535417	9541	54	TGA	Trp	0.547917	11481	60		TGA	Trp	0.553472	11027	63				TGA
TAC	Tyr	0.16875	10477	65		TAC	Tyr	0.23125	15099	82		TAC	Tyr	0.218056	14895	81		TAC	Tyr	0.209722	14034	78		TAC	Tyr	0.196528	13661	60		TAC	Tyr	0.188194	13251	75	TAC	Tyr	0.218056	14734	77		TAC	Tyr	0.175694	12253	70				TAC
TAT	Tyr	0.525694	32721	203		TAT	Tyr	0.463194	30197	164		TAT	Tyr	0.476389	32549	177		TAT	Tyr	0.484722	32386	180		TAT	Tyr	0.497917	34608	152		TAT	Tyr	0.50625	35689	202	TAT	Tyr	0.476389	32147	168		TAT	Tyr	0.51875	36233	207				TAT
TAA	*	0.121528	2257	14		TAA	*	0.122222	2210	12		TAA	*	0.09375	1839	10		TAA	*	0.0916667	1799	10		TAA	*	0.0993056	2049	9		TAA	*	0.0993056	1767	10	TAA	*	0.0916667	1914	10		TAA	*	0.105556	2100	12				TAA
TAG	*	0.050	0.447917	4		TAG	*	0.059	0.511806	4		TAG	*	0.081	1103	6		TAG	*	0.079	1080	6		TAG	*	0.095	1366	6		TAG	*	0.086	1060	6	TAG	*	0.079	1148	6		TAG	*	0.051	0.486111	4				TAG
[truncated: 4 more columns]
