# Supplementary material for: The First Mitochondrial Genome of Ciborinia camelliae and Its Position in the Sclerotiniaceae Family
Source: Front Fungal Biol. 2022 Feb 9;2:802511. doi: 10.3389/ffunb.2021.802511 (PMC10512376; doi:10.3389/ffunb.2021.802511)
Supplement: Supplementary file 3 [file Data_Sheet_3.xlsx]

## Sheet: TOT_codon_usage CDS
Codon usage sclerotiniacee, gene per gene (eseguito solo per geni che codificano proteine (15))
Codon Usage results	Ciborinia camelliae ITAC2							Codon Usage results	Sclerotinia borealis								Codon Usage results	Sclerotinia sclerotiorum								Codon Usage results	Ciboria shiraiana								Codon Usage results	Monilinia laxa								Codon Usage results	Monilinia fructicola
Results for 1998 residue sequence "cox1" starting "TTGGAAGTTT"								Results for 2073 residue sequence "cox1" starting "ATGTTTAGAC"									Results for 1623 residue sequence "cox1" starting "GTGGATTCTA"									Results for 1587 residue sequence "cox1" starting "GTGGATTCTA"									Results for 771 residue sequence "cox1" starting "ATGGTCTATG"									Results for 1737 residue sequence "cox1" starting "ATGAATTTCT"
AmAcid Codon Number /1000 Fraction ..								AmAcid Codon Number /1000 Fraction ..									AmAcid Codon Number /1000 Fraction ..									AmAcid Codon Number /1000 Fraction ..									AmAcid Codon Number /1000 Fraction ..									AmAcid Codon Number /1000 Fraction ..
Ala GCG 4.00 6.01 0.08								Ala GCG 10.00 14.47 0.18									Ala GCG 4.00 7.39 0.09									Ala GCG 4.00 7.56 0.09									Ala GCG 3.00 11.67 0.14									Ala GCG 3.00 5.18 0.09
Ala GCA 13.00 19.52 0.26								Ala GCA 12.00 17.37 0.21									Ala GCA 13.00 24.03 0.29									Ala GCA 13.00 24.57 0.29									Ala GCA 9.00 35.02 0.43									Ala GCA 6.00 10.36 0.17
Ala GCT 31.00 46.55 0.62								Ala GCT 26.00 37.63 0.46									Ala GCT 23.00 42.51 0.51									Ala GCT 23.00 43.48 0.51									Ala GCT 7.00 27.24 0.33									Ala GCT 19.00 32.82 0.54
Ala GCC 2.00 3.00 0.04								Ala GCC 8.00 11.58 0.14									Ala GCC 5.00 9.24 0.11									Ala GCC 5.00 9.45 0.11									Ala GCC 2.00 7.78 0.10									Ala GCC 7.00 12.09 0.20
Cys TGT 3.00 4.50 0.60								Cys TGT 1.00 1.45 1.00									Cys TGT 1.00 1.85 0.50									Cys TGT 1.00 1.89 1.00									Cys TGT 1.00 3.89 1.00									Cys TGT 6.00 10.36 1.00
Cys TGC 2.00 3.00 0.40								Cys TGC 0.00 0.00 0.00									Cys TGC 1.00 1.85 0.50									Cys TGC 0.00 0.00 0.00									Cys TGC 0.00 0.00 0.00									Cys TGC 0.00 0.00 0.00
Asp GAT 17.00 25.53 0.77								Asp GAT 18.00 26.05 0.82									Asp GAT 11.00 20.33 0.73									Asp GAT 11.00 20.79 0.73									Asp GAT 6.00 23.35 0.75									Asp GAT 17.00 29.36 0.85
Asp GAC 5.00 7.51 0.23								Asp GAC 4.00 5.79 0.18									Asp GAC 4.00 7.39 0.27									Asp GAC 4.00 7.56 0.27									Asp GAC 2.00 7.78 0.25									Asp GAC 3.00 5.18 0.15
Glu GAG 8.00 12.01 0.47								Glu GAG 8.00 11.58 0.50									Glu GAG 3.00 5.55 0.38									Glu GAG 2.00 3.78 0.29									Glu GAG 0.00 0.00 0.00									Glu GAG 6.00 10.36 0.35
Glu GAA 9.00 13.51 0.53								Glu GAA 8.00 11.58 0.50									Glu GAA 5.00 9.24 0.63									Glu GAA 5.00 9.45 0.71									Glu GAA 2.00 7.78 1.00									Glu GAA 11.00 19.00 0.65
Phe TTT 31.00 46.55 0.62								Phe TTT 29.00 41.97 0.56									Phe TTT 22.00 40.67 0.52									Phe TTT 21.00 39.70 0.51									Phe TTT 8.00 31.13 0.38									Phe TTT 19.00 32.82 0.53
Phe TTC 19.00 28.53 0.38								Phe TTC 23.00 33.29 0.44									Phe TTC 20.00 36.97 0.48									Phe TTC 20.00 37.81 0.49									Phe TTC 13.00 50.58 0.62									Phe TTC 17.00 29.36 0.47
Gly GGG 4.00 6.01 0.08								Gly GGG 8.00 11.58 0.14									Gly GGG 4.00 7.39 0.08									Gly GGG 4.00 7.56 0.09									Gly GGG 3.00 11.67 0.15									Gly GGG 5.00 8.64 0.11
Gly GGA 17.00 25.53 0.34								Gly GGA 13.00 18.81 0.22									Gly GGA 14.00 25.88 0.29									Gly GGA 13.00 24.57 0.28									Gly GGA 9.00 35.02 0.45									Gly GGA 9.00 15.54 0.20
Gly GGT 29.00 43.54 0.58								Gly GGT 36.00 52.10 0.62									Gly GGT 30.00 55.45 0.63									Gly GGT 29.00 54.82 0.63									Gly GGT 8.00 31.13 0.40									Gly GGT 28.00 48.36 0.64
Gly GGC 0.00 0.00 0.00								Gly GGC 1.00 1.45 0.02									Gly GGC 0.00 0.00 0.00									Gly GGC 0.00 0.00 0.00									Gly GGC 0.00 0.00 0.00									Gly GGC 2.00 3.45 0.05
His CAT 9.00 13.51 0.45								His CAT 15.00 21.71 0.65									His CAT 9.00 16.64 0.64									His CAT 8.00 15.12 0.62									His CAT 5.00 19.46 0.63									His CAT 6.00 10.36 0.55
His CAC 11.00 16.52 0.55								His CAC 8.00 11.58 0.35									His CAC 5.00 9.24 0.36									His CAC 5.00 9.45 0.38									His CAC 3.00 11.67 0.38									His CAC 5.00 8.64 0.45
Ile ATA 22.00 33.03 0.49								Ile ATA 21.00 30.39 0.39									Ile ATA 22.00 40.67 0.49									Ile ATA 22.00 41.59 0.49									Ile ATA 8.00 31.13 0.50									Ile ATA 29.00 50.09 0.50
Ile ATT 16.00 24.02 0.36								Ile ATT 24.00 34.73 0.44									Ile ATT 17.00 31.42 0.38									Ile ATT 17.00 32.14 0.38									Ile ATT 7.00 27.24 0.44									Ile ATT 28.00 48.36 0.48
Ile ATC 7.00 10.51 0.16								Ile ATC 9.00 13.02 0.17									Ile ATC 6.00 11.09 0.13									Ile ATC 6.00 11.34 0.13									Ile ATC 1.00 3.89 0.06									Ile ATC 1.00 1.73 0.02
Lys AAG 4.00 6.01 0.31								Lys AAG 2.00 2.89 0.13									Lys AAG 1.00 1.85 0.10									Lys AAG 1.00 1.89 0.11									Lys AAG 0.00 0.00 0.00									Lys AAG 7.00 12.09 0.19
Lys AAA 9.00 13.51 0.69								Lys AAA 13.00 18.81 0.87									Lys AAA 9.00 16.64 0.90									Lys AAA 8.00 15.12 0.89									Lys AAA 6.00 23.35 1.00									Lys AAA 29.00 50.09 0.81
Leu TTG 4.00 6.01 0.04								Leu TTG 5.00 7.24 0.05									Leu TTG 2.00 3.70 0.03									Leu TTG 2.00 3.78 0.03									Leu TTG 2.00 7.78 0.06									Leu TTG 7.00 12.09 0.10
Leu TTA 61.00 91.59 0.66								Leu TTA 63.00 91.17 0.66									Leu TTA 52.00 96.12 0.67									Leu TTA 51.00 96.41 0.67									Leu TTA 25.00 97.28 0.81									Leu TTA 47.00 81.17 0.65
Leu CTG 2.00 3.00 0.02								Leu CTG 1.00 1.45 0.01									Leu CTG 0.00 0.00 0.00									Leu CTG 0.00 0.00 0.00									Leu CTG 0.00 0.00 0.00									Leu CTG 1.00 1.73 0.01
Leu CTA 14.00 21.02 0.15								Leu CTA 9.00 13.02 0.09									Leu CTA 11.00 20.33 0.14									Leu CTA 10.00 18.90 0.13									Leu CTA 3.00 11.67 0.10									Leu CTA 6.00 10.36 0.08
Leu CTT 12.00 18.02 0.13								Leu CTT 14.00 20.26 0.15									Leu CTT 12.00 22.18 0.15									Leu CTT 12.00 22.68 0.16									Leu CTT 1.00 3.89 0.03									Leu CTT 10.00 17.27 0.14
Leu CTC 0.00 0.00 0.00								Leu CTC 3.00 4.34 0.03									Leu CTC 1.00 1.85 0.01									Leu CTC 1.00 1.89 0.01									Leu CTC 0.00 0.00 0.00									Leu CTC 1.00 1.73 0.01
Met ATG 16.00 24.02 1.00								Met ATG 18.00 26.05 1.00									Met ATG 14.00 25.88 1.00									Met ATG 13.00 24.57 1.00									Met ATG 8.00 31.13 1.00									Met ATG 12.00 20.73 1.00
Asn AAT 18.00 27.03 0.72								Asn AAT 20.00 28.94 0.74									Asn AAT 16.00 29.57 0.80									Asn AAT 16.00 30.25 0.80									Asn AAT 3.00 11.67 0.50									Asn AAT 20.00 34.54 0.63
Asn AAC 7.00 10.51 0.28								Asn AAC 7.00 10.13 0.26									Asn AAC 4.00 7.39 0.20									Asn AAC 4.00 7.56 0.20									Asn AAC 3.00 11.67 0.50									Asn AAC 12.00 20.73 0.38
Pro CCG 2.00 3.00 0.06								Pro CCG 3.00 4.34 0.09									Pro CCG 1.00 1.85 0.04									Pro CCG 1.00 1.89 0.04									Pro CCG 0.00 0.00 0.00									Pro CCG 1.00 1.73 0.05
Pro CCA 15.00 22.52 0.48								Pro CCA 11.00 15.92 0.33									Pro CCA 8.00 14.79 0.31									Pro CCA 8.00 15.12 0.31									Pro CCA 3.00 11.67 0.25									Pro CCA 9.00 15.54 0.45
Pro CCT 10.00 15.02 0.32								Pro CCT 15.00 21.71 0.45									Pro CCT 15.00 27.73 0.58									Pro CCT 15.00 28.36 0.58									Pro CCT 9.00 35.02 0.75									Pro CCT 9.00 15.54 0.45
Pro CCC 4.00 6.01 0.13								Pro CCC 4.00 5.79 0.12									Pro CCC 2.00 3.70 0.08									Pro CCC 2.00 3.78 0.08									Pro CCC 0.00 0.00 0.00									Pro CCC 1.00 1.73 0.05
Gln CAG 3.00 4.50 0.20								Gln CAG 4.00 5.79 0.25									Gln CAG 1.00 1.85 0.09									Gln CAG 1.00 1.89 0.11									Gln CAG 2.00 7.78 0.29									Gln CAG 1.00 1.73 0.08
Gln CAA 12.00 18.02 0.80								Gln CAA 12.00 17.37 0.75									Gln CAA 10.00 18.48 0.91									Gln CAA 8.00 15.12 0.89									Gln CAA 5.00 19.46 0.71									Gln CAA 12.00 20.73 0.92
Arg AGG 2.00 3.00 0.11								Arg AGG 2.00 2.89 0.11									Arg AGG 1.00 1.85 0.09									Arg AGG 1.00 1.89 0.09									Arg AGG 0.00 0.00 0.00									Arg AGG 2.00 3.45 0.22
Arg AGA 15.00 22.52 0.79								Arg AGA 13.00 18.81 0.72									Arg AGA 8.00 14.79 0.73									Arg AGA 8.00 15.12 0.73									Arg AGA 5.00 19.46 1.00									Arg AGA 5.00 8.64 0.56
Arg CGG 0.00 0.00 0.00								Arg CGG 1.00 1.45 0.06									Arg CGG 1.00 1.85 0.09									Arg CGG 1.00 1.89 0.09									Arg CGG 0.00 0.00 0.00									Arg CGG 0.00 0.00 0.00
Arg CGA 1.00 1.50 0.05								Arg CGA 0.00 0.00 0.00									Arg CGA 1.00 1.85 0.09									Arg CGA 1.00 1.89 0.09									Arg CGA 0.00 0.00 0.00									Arg CGA 0.00 0.00 0.00
Arg CGT 1.00 1.50 0.05								Arg CGT 1.00 1.45 0.06									Arg CGT 0.00 0.00 0.00									Arg CGT 0.00 0.00 0.00									Arg CGT 0.00 0.00 0.00									Arg CGT 2.00 3.45 0.22
Arg CGC 0.00 0.00 0.00								Arg CGC 1.00 1.45 0.06									Arg CGC 0.00 0.00 0.00									Arg CGC 0.00 0.00 0.00									Arg CGC 0.00 0.00 0.00									Arg CGC 0.00 0.00 0.00
Ser AGT 26.00 39.04 0.41								Ser AGT 26.00 37.63 0.45									Ser AGT 23.00 42.51 0.49									Ser AGT 23.00 43.48 0.49									Ser AGT 14.00 54.47 0.67									Ser AGT 14.00 24.18 0.31
Ser AGC 6.00 9.01 0.10								Ser AGC 7.00 10.13 0.12									Ser AGC 3.00 5.55 0.06									Ser AGC 3.00 5.67 0.06									Ser AGC 1.00 3.89 0.05									Ser AGC 3.00 5.18 0.07
Ser TCG 2.00 3.00 0.03								Ser TCG 2.00 2.89 0.03									Ser TCG 2.00 3.70 0.04									Ser TCG 2.00 3.78 0.04									Ser TCG 1.00 3.89 0.05									Ser TCG 3.00 5.18 0.07
Ser TCA 15.00 22.52 0.24								Ser TCA 10.00 14.47 0.17									Ser TCA 10.00 18.48 0.21									Ser TCA 10.00 18.90 0.21									Ser TCA 2.00 7.78 0.10									Ser TCA 9.00 15.54 0.20
Ser TCT 11.00 16.52 0.17								Ser TCT 12.00 17.37 0.21									Ser TCT 8.00 14.79 0.17									Ser TCT 8.00 15.12 0.17									Ser TCT 3.00 11.67 0.14									Ser TCT 12.00 20.73 0.27
Ser TCC 3.00 4.50 0.05								Ser TCC 1.00 1.45 0.02									Ser TCC 1.00 1.85 0.02									Ser TCC 1.00 1.89 0.02									Ser TCC 0.00 0.00 0.00									Ser TCC 4.00 6.91 0.09
Thr ACG 6.00 9.01 0.15								Thr ACG 5.00 7.24 0.14									Thr ACG 1.00 1.85 0.04									Thr ACG 2.00 3.78 0.07									Thr ACG 3.00 11.67 0.19									Thr ACG 4.00 6.91 0.12
Thr ACA 19.00 28.53 0.47								Thr ACA 19.00 27.50 0.53									Thr ACA 15.00 27.73 0.54									Thr ACA 15.00 28.36 0.52									Thr ACA 10.00 38.91 0.63									Thr ACA 11.00 19.00 0.33
Thr ACT 11.00 16.52 0.28								Thr ACT 12.00 17.37 0.33									Thr ACT 10.00 18.48 0.36									Thr ACT 10.00 18.90 0.34									Thr ACT 3.00 11.67 0.19									Thr ACT 15.00 25.91 0.45
Thr ACC 4.00 6.01 0.10								Thr ACC 0.00 0.00 0.00									Thr ACC 2.00 3.70 0.07									Thr ACC 2.00 3.78 0.07									Thr ACC 0.00 0.00 0.00									Thr ACC 3.00 5.18 0.09
Val GTG 6.00 9.01 0.12								Val GTG 6.00 8.68 0.12									Val GTG 5.00 9.24 0.13									Val GTG 5.00 9.45 0.13									Val GTG 3.00 11.67 0.13									Val GTG 4.00 6.91 0.10
Val GTA 20.00 30.03 0.41								Val GTA 9.00 13.02 0.18									Val GTA 12.00 22.18 0.32									Val GTA 13.00 24.57 0.34									Val GTA 5.00 19.46 0.22									Val GTA 16.00 27.63 0.39
Val GTT 18.00 27.03 0.37								Val GTT 31.00 44.86 0.62									Val GTT 16.00 29.57 0.42									Val GTT 15.00 28.36 0.39									Val GTT 12.00 46.69 0.52									Val GTT 18.00 31.09 0.44
Val GTC 5.00 7.51 0.10								Val GTC 4.00 5.79 0.08									Val GTC 5.00 9.24 0.13									Val GTC 5.00 9.45 0.13									Val GTC 3.00 11.67 0.13									Val GTC 3.00 5.18 0.07
Trp TGG 4.00 6.01 0.25								Trp TGG 3.00 4.34 0.20									Trp TGG 1.00 1.85 0.07									Trp TGG 1.00 1.89 0.07									Trp TGG 0.00 0.00 0.00									Trp TGG 2.00 3.45 0.22
Trp TGA 12.00 18.02 0.75								Trp TGA 12.00 17.37 0.80									Trp TGA 13.00 24.03 0.93									Trp TGA 13.00 24.57 0.93									Trp TGA 8.00 31.13 1.00									Trp TGA 7.00 12.09 0.78
Tyr TAT 19.00 28.53 0.73								Tyr TAT 14.00 20.26 0.52									Tyr TAT 13.00 24.03 0.54									Tyr TAT 12.00 22.68 0.52									Tyr TAT 9.00 35.02 0.56									Tyr TAT 20.00 34.54 0.69
Tyr TAC 7.00 10.51 0.27								Tyr TAC 13.00 18.81 0.48									Tyr TAC 11.00 20.33 0.46									Tyr TAC 11.00 20.79 0.48									Tyr TAC 7.00 27.24 0.44									Tyr TAC 9.00 15.54 0.31
End TAG 0.00 0.00 0.00								End TAG 0.00 0.00 0.00									End TAG 0.00 0.00 0.00									End TAG 0.00 0.00 0.00									End TAG 0.00 0.00 0.00									End TAG 0.00 0.00 0.00
End TAA 1.00 1.50 1.00								End TAA 1.00 1.45 1.00									End TAA 1.00 1.85 1.00									End TAA 1.00 1.89 1.00									End TAA 1.00 3.89 1.00									End TAA 1.00 1.73 1.00
Results for 1470 residue sequence "nad4" starting "ATGTTACTTT"								Results for 1470 residue sequence "nad4" starting "ATGTTACTTT"									Results for 1470 residue sequence "nad4" starting "ATGTTACTTT"									Results for 1470 residue sequence "nad4" starting "ATGTTACTTT"									Results for 1470 residue sequence "nad4" starting "ATGTTACTTT"									Results for 1470 residue sequence "nad4" starting "ATGTTACTTT"
AmAcid Codon Number /1000 Fraction ..								AmAcid Codon Number /1000 Fraction ..									AmAcid Codon Number /1000 Fraction ..									AmAcid Codon Number /1000 Fraction ..									AmAcid Codon Number /1000 Fraction ..									AmAcid Codon Number /1000 Fraction ..
Ala GCG 1.00 2.04 0.04								Ala GCG 5.00 10.20 0.18									Ala GCG 1.00 2.04 0.03									Ala GCG 1.00 2.04 0.03									Ala GCG 1.00 2.04 0.03									Ala GCG 1.00 2.04 0.03
Ala GCA 8.00 16.33 0.29								Ala GCA 5.00 10.20 0.18									Ala GCA 6.00 12.24 0.21									Ala GCA 6.00 12.24 0.21									Ala GCA 8.00 16.33 0.28									Ala GCA 8.00 16.33 0.28
Ala GCT 18.00 36.73 0.64								Ala GCT 14.00 28.57 0.50									Ala GCT 19.00 38.78 0.66									Ala GCT 19.00 38.78 0.66									Ala GCT 20.00 40.82 0.69									Ala GCT 20.00 40.82 0.69
Ala GCC 1.00 2.04 0.04								Ala GCC 4.00 8.16 0.14									Ala GCC 3.00 6.12 0.10									Ala GCC 3.00 6.12 0.10									Ala GCC 0.00 0.00 0.00									Ala GCC 0.00 0.00 0.00
Cys TGT 1.00 2.04 0.50								Cys TGT 6.00 12.24 1.00									Cys TGT 2.00 4.08 1.00									Cys TGT 2.00 4.08 1.00									Cys TGT 1.00 2.04 0.50									Cys TGT 1.00 2.04 0.50
Cys TGC 1.00 2.04 0.50								Cys TGC 0.00 0.00 0.00									Cys TGC 0.00 0.00 0.00									Cys TGC 0.00 0.00 0.00									Cys TGC 1.00 2.04 0.50									Cys TGC 1.00 2.04 0.50
Asp GAT 11.00 22.45 0.85								Asp GAT 9.00 18.37 0.75									Asp GAT 11.00 22.45 0.85									Asp GAT 11.00 22.45 0.85									Asp GAT 11.00 22.45 0.85									Asp GAT 11.00 22.45 0.85
Asp GAC 2.00 4.08 0.15								Asp GAC 3.00 6.12 0.25									Asp GAC 2.00 4.08 0.15									Asp GAC 2.00 4.08 0.15									Asp GAC 2.00 4.08 0.15									Asp GAC 2.00 4.08 0.15
Glu GAG 2.00 4.08 0.18								Glu GAG 4.00 8.16 0.36									Glu GAG 2.00 4.08 0.18									Glu GAG 2.00 4.08 0.18									Glu GAG 2.00 4.08 0.18									Glu GAG 2.00 4.08 0.18
Glu GAA 9.00 18.37 0.82								Glu GAA 7.00 14.29 0.64									Glu GAA 9.00 18.37 0.82									Glu GAA 9.00 18.37 0.82									Glu GAA 9.00 18.37 0.82									Glu GAA 9.00 18.37 0.82
Phe TTT 39.00 79.59 0.81								Phe TTT 29.00 59.18 0.69									Phe TTT 41.00 83.67 0.84									Phe TTT 41.00 83.67 0.84									Phe TTT 40.00 81.63 0.82									Phe TTT 40.00 81.63 0.82
Phe TTC 9.00 18.37 0.19								Phe TTC 13.00 26.53 0.31									Phe TTC 8.00 16.33 0.16									Phe TTC 8.00 16.33 0.16									Phe TTC 9.00 18.37 0.18									Phe TTC 9.00 18.37 0.18
Gly GGG 4.00 8.16 0.13								Gly GGG 4.00 8.16 0.13									Gly GGG 3.00 6.12 0.10									Gly GGG 3.00 6.12 0.10									Gly GGG 4.00 8.16 0.13									Gly GGG 3.00 6.12 0.10
Gly GGA 8.00 16.33 0.26								Gly GGA 9.00 18.37 0.29									Gly GGA 9.00 18.37 0.29									Gly GGA 9.00 18.37 0.29									Gly GGA 8.00 16.33 0.26									Gly GGA 9.00 18.37 0.29
Gly GGT 19.00 38.78 0.61								Gly GGT 18.00 36.73 0.58									Gly GGT 19.00 38.78 0.61									Gly GGT 19.00 38.78 0.61									Gly GGT 19.00 38.78 0.61									Gly GGT 19.00 38.78 0.61
Gly GGC 0.00 0.00 0.00								Gly GGC 0.00 0.00 0.00									Gly GGC 0.00 0.00 0.00									Gly GGC 0.00 0.00 0.00									Gly GGC 0.00 0.00 0.00									Gly GGC 0.00 0.00 0.00
His CAT 2.00 4.08 0.40								His CAT 3.00 6.12 0.50									His CAT 3.00 6.12 0.60									His CAT 3.00 6.12 0.60									His CAT 2.00 4.08 0.40									His CAT 2.00 4.08 0.40
His CAC 3.00 6.12 0.60								His CAC 3.00 6.12 0.50									His CAC 2.00 4.08 0.40									His CAC 2.00 4.08 0.40									His CAC 3.00 6.12 0.60									His CAC 3.00 6.12 0.60
Ile ATA 39.00 79.59 0.64								Ile ATA 32.00 65.31 0.57									Ile ATA 35.00 71.43 0.59									Ile ATA 35.00 71.43 0.59									Ile ATA 37.00 75.51 0.62									Ile ATA 37.00 75.51 0.62
Ile ATT 19.00 38.78 0.31								Ile ATT 20.00 40.82 0.36									Ile ATT 20.00 40.82 0.34									Ile ATT 20.00 40.82 0.34									Ile ATT 19.00 38.78 0.32									Ile ATT 18.00 36.73 0.30
Ile ATC 3.00 6.12 0.05								Ile ATC 4.00 8.16 0.07									Ile ATC 4.00 8.16 0.07									Ile ATC 4.00 8.16 0.07									Ile ATC 4.00 8.16 0.07									Ile ATC 5.00 10.20 0.08
Lys AAG 1.00 2.04 0.08								Lys AAG 3.00 6.12 0.25									Lys AAG 1.00 2.04 0.08									Lys AAG 1.00 2.04 0.08									Lys AAG 1.00 2.04 0.08									Lys AAG 1.00 2.04 0.08
Lys AAA 11.00 22.45 0.92								Lys AAA 9.00 18.37 0.75									Lys AAA 12.00 24.49 0.92									Lys AAA 12.00 24.49 0.92									Lys AAA 11.00 22.45 0.92									Lys AAA 11.00 22.45 0.92
Leu TTG 5.00 10.20 0.06								Leu TTG 12.00 24.49 0.13									Leu TTG 6.00 12.24 0.07									Leu TTG 6.00 12.24 0.07									Leu TTG 5.00 10.20 0.06									Leu TTG 4.00 8.16 0.05
Leu TTA 66.00 134.69 0.74								Leu TTA 58.00 118.37 0.63									Leu TTA 62.00 126.53 0.70									Leu TTA 62.00 126.53 0.70									Leu TTA 66.00 134.69 0.75									Leu TTA 68.00 138.78 0.77
Leu CTG 0.00 0.00 0.00								Leu CTG 0.00 0.00 0.00									Leu CTG 0.00 0.00 0.00									Leu CTG 0.00 0.00 0.00									Leu CTG 0.00 0.00 0.00									Leu CTG 0.00 0.00 0.00
Leu CTA 6.00 12.24 0.07								Leu CTA 12.00 24.49 0.13									Leu CTA 8.00 16.33 0.09									Leu CTA 8.00 16.33 0.09									Leu CTA 5.00 10.20 0.06									Leu CTA 4.00 8.16 0.05
Leu CTT 11.00 22.45 0.12								Leu CTT 10.00 20.41 0.11									Leu CTT 12.00 24.49 0.14									Leu CTT 12.00 24.49 0.14									Leu CTT 12.00 24.49 0.14									Leu CTT 12.00 24.49 0.14
Leu CTC 1.00 2.04 0.01								Leu CTC 0.00 0.00 0.00									Leu CTC 0.00 0.00 0.00									Leu CTC 0.00 0.00 0.00									Leu CTC 0.00 0.00 0.00									Leu CTC 0.00 0.00 0.00
Met ATG 6.00 12.24 1.00								Met ATG 10.00 20.41 1.00									Met ATG 7.00 14.29 1.00									Met ATG 7.00 14.29 1.00									Met ATG 7.00 14.29 1.00									Met ATG 7.00 14.29 1.00
Asn AAT 11.00 22.45 0.65								Asn AAT 11.00 22.45 0.73									Asn AAT 12.00 24.49 0.71									Asn AAT 12.00 24.49 0.71									Asn AAT 10.00 20.41 0.59									Asn AAT 10.00 20.41 0.59
Asn AAC 6.00 12.24 0.35								Asn AAC 4.00 8.16 0.27									Asn AAC 5.00 10.20 0.29									Asn AAC 5.00 10.20 0.29									Asn AAC 7.00 14.29 0.41									Asn AAC 7.00 14.29 0.41
Pro CCG 2.00 4.08 0.15								Pro CCG 0.00 0.00 0.00									Pro CCG 1.00 2.04 0.08									Pro CCG 1.00 2.04 0.08									Pro CCG 1.00 2.04 0.08									Pro CCG 1.00 2.04 0.08
Pro CCA 1.00 2.04 0.08								Pro CCA 3.00 6.12 0.19									Pro CCA 2.00 4.08 0.15									Pro CCA 2.00 4.08 0.15									Pro CCA 0.00 0.00 0.00									Pro CCA 1.00 2.04 0.08
Pro CCT 9.00 18.37 0.69								Pro CCT 12.00 24.49 0.75									Pro CCT 9.00 18.37 0.69									Pro CCT 9.00 18.37 0.69									Pro CCT 11.00 22.45 0.85									Pro CCT 10.00 20.41 0.77
Pro CCC 1.00 2.04 0.08								Pro CCC 1.00 2.04 0.06									Pro CCC 1.00 2.04 0.08									Pro CCC 1.00 2.04 0.08									Pro CCC 1.00 2.04 0.08									Pro CCC 1.00 2.04 0.08
Gln CAG 0.00 0.00 0.00								Gln CAG 3.00 6.12 0.50									Gln CAG 1.00 2.04 0.14									Gln CAG 1.00 2.04 0.14									Gln CAG 1.00 2.04 0.14									Gln CAG 1.00 2.04 0.14
Gln CAA 7.00 14.29 1.00								Gln CAA 3.00 6.12 0.50									Gln CAA 6.00 12.24 0.86									Gln CAA 6.00 12.24 0.86									Gln CAA 6.00 12.24 0.86									Gln CAA 6.00 12.24 0.86
Arg AGG 1.00 2.04 0.08								Arg AGG 2.00 4.08 0.17									Arg AGG 1.00 2.04 0.09									Arg AGG 1.00 2.04 0.09									Arg AGG 0.00 0.00 0.00									Arg AGG 0.00 0.00 0.00
Arg AGA 9.00 18.37 0.75								Arg AGA 6.00 12.24 0.50									Arg AGA 7.00 14.29 0.64									Arg AGA 7.00 14.29 0.64									Arg AGA 10.00 20.41 0.83									Arg AGA 10.00 20.41 0.83
Arg CGG 0.00 0.00 0.00								Arg CGG 0.00 0.00 0.00									Arg CGG 0.00 0.00 0.00									Arg CGG 0.00 0.00 0.00									Arg CGG 0.00 0.00 0.00									Arg CGG 0.00 0.00 0.00
Arg CGA 0.00 0.00 0.00								Arg CGA 0.00 0.00 0.00									Arg CGA 1.00 2.04 0.09									Arg CGA 1.00 2.04 0.09									Arg CGA 0.00 0.00 0.00									Arg CGA 0.00 0.00 0.00
Arg CGT 2.00 4.08 0.17								Arg CGT 4.00 8.16 0.33									Arg CGT 2.00 4.08 0.18									Arg CGT 2.00 4.08 0.18									Arg CGT 2.00 4.08 0.17									Arg CGT 2.00 4.08 0.17
Arg CGC 0.00 0.00 0.00								Arg CGC 0.00 0.00 0.00									Arg CGC 0.00 0.00 0.00									Arg CGC 0.00 0.00 0.00									Arg CGC 0.00 0.00 0.00									Arg CGC 0.00 0.00 0.00
Ser AGT 16.00 32.65 0.32								Ser AGT 13.00 26.53 0.27									Ser AGT 16.00 32.65 0.32									Ser AGT 16.00 32.65 0.32									Ser AGT 17.00 34.69 0.34									Ser AGT 17.00 34.69 0.34
Ser AGC 6.00 12.24 0.12								Ser AGC 5.00 10.20 0.10									Ser AGC 6.00 12.24 0.12									Ser AGC 6.00 12.24 0.12									Ser AGC 5.00 10.20 0.10									Ser AGC 5.00 10.20 0.10
Ser TCG 0.00 0.00 0.00								Ser TCG 1.00 2.04 0.02									Ser TCG 1.00 2.04 0.02									Ser TCG 1.00 2.04 0.02									Ser TCG 1.00 2.04 0.02									Ser TCG 1.00 2.04 0.02
Ser TCA 9.00 18.37 0.18								Ser TCA 9.00 18.37 0.19									Ser TCA 8.00 16.33 0.16									Ser TCA 8.00 16.33 0.16									Ser TCA 8.00 16.33 0.16									Ser TCA 8.00 16.33 0.16
Ser TCT 17.00 34.69 0.34								Ser TCT 18.00 36.73 0.38									Ser TCT 17.00 34.69 0.34									Ser TCT 17.00 34.69 0.34									Ser TCT 17.00 34.69 0.34									Ser TCT 17.00 34.69 0.34
Ser TCC 2.00 4.08 0.04								Ser TCC 2.00 4.08 0.04									Ser TCC 2.00 4.08 0.04									Ser TCC 2.00 4.08 0.04									Ser TCC 2.00 4.08 0.04									Ser TCC 2.00 4.08 0.04
Thr ACG 1.00 2.04 0.04								Thr ACG 2.00 4.08 0.08									Thr ACG 2.00 4.08 0.07									Thr ACG 2.00 4.08 0.07									Thr ACG 2.00 4.08 0.07									Thr ACG 1.00 2.04 0.04
Thr ACA 11.00 22.45 0.41								Thr ACA 10.00 20.41 0.38									Thr ACA 10.00 20.41 0.36									Thr ACA 10.00 20.41 0.36									Thr ACA 8.00 16.33 0.30									Thr ACA 9.00 18.37 0.33
Thr ACT 13.00 26.53 0.48								Thr ACT 14.00 28.57 0.54									Thr ACT 13.00 26.53 0.46									Thr ACT 13.00 26.53 0.46									Thr ACT 15.00 30.61 0.56									Thr ACT 15.00 30.61 0.56
Thr ACC 2.00 4.08 0.07								Thr ACC 0.00 0.00 0.00									Thr ACC 3.00 6.12 0.11									Thr ACC 3.00 6.12 0.11									Thr ACC 2.00 4.08 0.07									Thr ACC 2.00 4.08 0.07
Val GTG 1.00 2.04 0.04								Val GTG 3.00 6.12 0.10									Val GTG 1.00 2.04 0.04									Val GTG 1.00 2.04 0.04									Val GTG 0.00 0.00 0.00									Val GTG 1.00 2.04 0.04
Val GTA 16.00 32.65 0.59								Val GTA 13.00 26.53 0.42									Val GTA 16.00 32.65 0.62									Val GTA 16.00 32.65 0.62									Val GTA 18.00 36.73 0.69									Val GTA 16.00 32.65 0.62
Val GTT 10.00 20.41 0.37								Val GTT 14.00 28.57 0.45									Val GTT 9.00 18.37 0.35									Val GTT 9.00 18.37 0.35									Val GTT 8.00 16.33 0.31									Val GTT 9.00 18.37 0.35
Val GTC 0.00 0.00 0.00								Val GTC 1.00 2.04 0.03									Val GTC 0.00 0.00 0.00									Val GTC 0.00 0.00 0.00									Val GTC 0.00 0.00 0.00									Val GTC 0.00 0.00 0.00
Trp TGG 1.00 2.04 0.50								Trp TGG 0.00 0.00 0.00									Trp TGG 1.00 2.04 0.50									Trp TGG 1.00 2.04 0.50									Trp TGG 1.00 2.04 0.50									Trp TGG 1.00 2.04 0.50
Trp TGA 1.00 2.04 0.50								Trp TGA 3.00 6.12 1.00									Trp TGA 1.00 2.04 0.50									Trp TGA 1.00 2.04 0.50									Trp TGA 1.00 2.04 0.50									Trp TGA 1.00 2.04 0.50
Tyr TAT 21.00 42.86 0.75								Tyr TAT 18.00 36.73 0.69									Tyr TAT 21.00 42.86 0.75									Tyr TAT 21.00 42.86 0.75									Tyr TAT 22.00 44.90 0.79									Tyr TAT 21.00 42.86 0.75
Tyr TAC 7.00 14.29 0.25								Tyr TAC 8.00 16.33 0.31									Tyr TAC 7.00 14.29 0.25									Tyr TAC 7.00 14.29 0.25									Tyr TAC 6.00 12.24 0.21									Tyr TAC 7.00 14.29 0.25
End TAG 0.00 0.00 0.00								End TAG 0.00 0.00 0.00									End TAG 0.00 0.00 0.00									End TAG 0.00 0.00 0.00									End TAG 0.00 0.00 0.00									End TAG 0.00 0.00 0.00
End TAA 1.00 2.04 1.00								End TAA 1.00 2.04 1.00									End TAA 1.00 2.04 1.00									End TAA 1.00 2.04 1.00									End TAA 1.00 2.04 1.00									End TAA 1.00 2.04 1.00
Results for 1176 residue sequence "cob" starting "ATGAGAATTT"								Results for 1470 residue sequence "cob" starting "ATGTTACTTT"									Results for 1197 residue sequence "cob" starting "ATGAGAATTT"									Results for 1197 residue sequence "cob" starting "ATGAGAATTT"									Results for 1176 residue sequence "cob" starting "ATGAGAATTT"									Results for 1470 residue sequence "cob" starting "ATGTTACTTT"
AmAcid Codon Number /1000 Fraction ..								AmAcid Codon Number /1000 Fraction ..									AmAcid Codon Number /1000 Fraction ..									AmAcid Codon Number /1000 Fraction ..									AmAcid Codon Number /1000 Fraction ..									AmAcid Codon Number /1000 Fraction ..
Ala GCG 0.00 0.00 0.00								Ala GCG 5.00 10.20 0.18									Ala GCG 1.00 2.51 0.04									Ala GCG 1.00 2.51 0.04									Ala GCG 0.00 0.00 0.00									Ala GCG 1.00 2.04 0.03
Ala GCA 6.00 15.31 0.21								Ala GCA 5.00 10.20 0.18									Ala GCA 6.00 15.04 0.21									Ala GCA 6.00 15.04 0.21									Ala GCA 8.00 20.41 0.28									Ala GCA 8.00 16.33 0.28
Ala GCT 21.00 53.57 0.75								Ala GCT 14.00 28.57 0.50									Ala GCT 18.00 45.11 0.64									Ala GCT 18.00 45.11 0.64									Ala GCT 18.00 45.92 0.62									Ala GCT 20.00 40.82 0.69
Ala GCC 1.00 2.55 0.04								Ala GCC 4.00 8.16 0.14									Ala GCC 3.00 7.52 0.11									Ala GCC 3.00 7.52 0.11									Ala GCC 3.00 7.65 0.10									Ala GCC 0.00 0.00 0.00
Cys TGT 1.00 2.55 0.50								Cys TGT 6.00 12.24 1.00									Cys TGT 1.00 2.51 1.00									Cys TGT 1.00 2.51 1.00									Cys TGT 1.00 2.55 1.00									Cys TGT 1.00 2.04 0.50
Cys TGC 1.00 2.55 0.50								Cys TGC 0.00 0.00 0.00									Cys TGC 0.00 0.00 0.00									Cys TGC 0.00 0.00 0.00									Cys TGC 0.00 0.00 0.00									Cys TGC 1.00 2.04 0.50
Asp GAT 9.00 22.96 1.00								Asp GAT 9.00 18.37 0.75									Asp GAT 8.00 20.05 0.89									Asp GAT 8.00 20.05 0.89									Asp GAT 9.00 22.96 1.00									Asp GAT 11.00 22.45 0.85
Asp GAC 0.00 0.00 0.00								Asp GAC 3.00 6.12 0.25									Asp GAC 1.00 2.51 0.11									Asp GAC 1.00 2.51 0.11									Asp GAC 0.00 0.00 0.00									Asp GAC 2.00 4.08 0.15
Glu GAG 4.00 10.20 0.44								Glu GAG 4.00 8.16 0.36									Glu GAG 5.00 12.53 0.56									Glu GAG 5.00 12.53 0.56									Glu GAG 4.00 10.20 0.44									Glu GAG 2.00 4.08 0.18
Glu GAA 5.00 12.76 0.56								Glu GAA 7.00 14.29 0.64									Glu GAA 4.00 10.03 0.44									Glu GAA 4.00 10.03 0.44									Glu GAA 5.00 12.76 0.56									Glu GAA 9.00 18.37 0.82
Phe TTT 21.00 53.57 0.68								Phe TTT 29.00 59.18 0.69									Phe TTT 21.00 52.63 0.64									Phe TTT 21.00 52.63 0.64									Phe TTT 19.00 48.47 0.59									Phe TTT 40.00 81.63 0.82
Phe TTC 10.00 25.51 0.32								Phe TTC 13.00 26.53 0.31									Phe TTC 12.00 30.08 0.36									Phe TTC 12.00 30.08 0.36									Phe TTC 13.00 33.16 0.41									Phe TTC 9.00 18.37 0.18
Gly GGG 1.00 2.55 0.05								Gly GGG 4.00 8.16 0.13									Gly GGG 2.00 5.01 0.08									Gly GGG 2.00 5.01 0.08									Gly GGG 0.00 0.00 0.00									Gly GGG 3.00 6.12 0.10
Gly GGA 6.00 15.31 0.30								Gly GGA 9.00 18.37 0.29									Gly GGA 8.00 20.05 0.33									Gly GGA 8.00 20.05 0.33									Gly GGA 8.00 20.41 0.36									Gly GGA 9.00 18.37 0.29
Gly GGT 13.00 33.16 0.65								Gly GGT 18.00 36.73 0.58									Gly GGT 14.00 35.09 0.58									Gly GGT 14.00 35.09 0.58									Gly GGT 14.00 35.71 0.64									Gly GGT 19.00 38.78 0.61
Gly GGC 0.00 0.00 0.00								Gly GGC 0.00 0.00 0.00									Gly GGC 0.00 0.00 0.00									Gly GGC 0.00 0.00 0.00									Gly GGC 0.00 0.00 0.00									Gly GGC 0.00 0.00 0.00
His CAT 4.00 10.20 0.36								His CAT 3.00 6.12 0.50									His CAT 4.00 10.03 0.36									His CAT 4.00 10.03 0.36									His CAT 5.00 12.76 0.50									His CAT 2.00 4.08 0.40
His CAC 7.00 17.86 0.64								His CAC 3.00 6.12 0.50									His CAC 7.00 17.54 0.64									His CAC 7.00 17.54 0.64									His CAC 5.00 12.76 0.50									His CAC 3.00 6.12 0.60
Ile ATA 28.00 71.43 0.67								Ile ATA 32.00 65.31 0.57									Ile ATA 26.00 65.16 0.62									Ile ATA 26.00 65.16 0.62									Ile ATA 28.00 71.43 0.67									Ile ATA 37.00 75.51 0.62
Ile ATT 11.00 28.06 0.26								Ile ATT 20.00 40.82 0.36									Ile ATT 12.00 30.08 0.29									Ile ATT 12.00 30.08 0.29									Ile ATT 10.00 25.51 0.24									Ile ATT 18.00 36.73 0.30
Ile ATC 3.00 7.65 0.07								Ile ATC 4.00 8.16 0.07									Ile ATC 4.00 10.03 0.10									Ile ATC 4.00 10.03 0.10									Ile ATC 4.00 10.20 0.10									Ile ATC 5.00 10.20 0.08
Lys AAG 1.00 2.55 0.13								Lys AAG 3.00 6.12 0.25									Lys AAG 0.00 0.00 0.00									Lys AAG 0.00 0.00 0.00									Lys AAG 1.00 2.55 0.13									Lys AAG 1.00 2.04 0.08
Lys AAA 7.00 17.86 0.88								Lys AAA 9.00 18.37 0.75									Lys AAA 7.00 17.54 1.00									Lys AAA 7.00 17.54 1.00									Lys AAA 7.00 17.86 0.88									Lys AAA 11.00 22.45 0.92
Leu TTG 1.00 2.55 0.02								Leu TTG 12.00 24.49 0.13									Leu TTG 4.00 10.03 0.07									Leu TTG 4.00 10.03 0.07									Leu TTG 1.00 2.55 0.02									Leu TTG 4.00 8.16 0.05
Leu TTA 46.00 117.35 0.82								Leu TTA 58.00 118.37 0.63									Leu TTA 41.00 102.76 0.73									Leu TTA 41.00 102.76 0.73									Leu TTA 44.00 112.24 0.79									Leu TTA 68.00 138.78 0.77
Leu CTG 0.00 0.00 0.00								Leu CTG 0.00 0.00 0.00									Leu CTG 0.00 0.00 0.00									Leu CTG 0.00 0.00 0.00									Leu CTG 1.00 2.55 0.02									Leu CTG 0.00 0.00 0.00
Leu CTA 5.00 12.76 0.09								Leu CTA 12.00 24.49 0.13									Leu CTA 7.00 17.54 0.13									Leu CTA 7.00 17.54 0.13									Leu CTA 6.00 15.31 0.11									Leu CTA 4.00 8.16 0.05
Leu CTT 4.00 10.20 0.07								Leu CTT 10.00 20.41 0.11									Leu CTT 4.00 10.03 0.07									Leu CTT 4.00 10.03 0.07									Leu CTT 4.00 10.20 0.07									Leu CTT 12.00 24.49 0.14
Leu CTC 0.00 0.00 0.00								Leu CTC 0.00 0.00 0.00									Leu CTC 0.00 0.00 0.00									Leu CTC 0.00 0.00 0.00									Leu CTC 0.00 0.00 0.00									Leu CTC 0.00 0.00 0.00
Met ATG 14.00 35.71 1.00								Met ATG 10.00 20.41 1.00									Met ATG 14.00 35.09 1.00									Met ATG 14.00 35.09 1.00									Met ATG 14.00 35.71 1.00									Met ATG 7.00 14.29 1.00
Asn AAT 11.00 28.06 0.55								Asn AAT 11.00 22.45 0.73									Asn AAT 8.00 20.05 0.38									Asn AAT 8.00 20.05 0.38									Asn AAT 8.00 20.41 0.42									Asn AAT 10.00 20.41 0.59
Asn AAC 9.00 22.96 0.45								Asn AAC 4.00 8.16 0.27									Asn AAC 13.00 32.58 0.62									Asn AAC 13.00 32.58 0.62									Asn AAC 11.00 28.06 0.58									Asn AAC 7.00 14.29 0.41
Pro CCG 1.00 2.55 0.05								Pro CCG 0.00 0.00 0.00									Pro CCG 2.00 5.01 0.09									Pro CCG 2.00 5.01 0.09									Pro CCG 2.00 5.10 0.09									Pro CCG 1.00 2.04 0.08
Pro CCA 8.00 20.41 0.36								Pro CCA 3.00 6.12 0.19									Pro CCA 7.00 17.54 0.32									Pro CCA 7.00 17.54 0.32									Pro CCA 7.00 17.86 0.32									Pro CCA 1.00 2.04 0.08
Pro CCT 12.00 30.61 0.55								Pro CCT 12.00 24.49 0.75									Pro CCT 11.00 27.57 0.50									Pro CCT 11.00 27.57 0.50									Pro CCT 13.00 33.16 0.59									Pro CCT 10.00 20.41 0.77
Pro CCC 1.00 2.55 0.05								Pro CCC 1.00 2.04 0.06									Pro CCC 2.00 5.01 0.09									Pro CCC 2.00 5.01 0.09									Pro CCC 0.00 0.00 0.00									Pro CCC 1.00 2.04 0.08
Gln CAG 0.00 0.00 0.00								Gln CAG 3.00 6.12 0.50									Gln CAG 0.00 0.00 0.00									Gln CAG 0.00 0.00 0.00									Gln CAG 1.00 2.55 0.13									Gln CAG 1.00 2.04 0.14
Gln CAA 7.00 17.86 1.00								Gln CAA 3.00 6.12 0.50									Gln CAA 7.00 17.54 1.00									Gln CAA 7.00 17.54 1.00									Gln CAA 7.00 17.86 0.88									Gln CAA 6.00 12.24 0.86
Arg AGG 1.00 2.55 0.07								Arg AGG 2.00 4.08 0.17									Arg AGG 1.00 2.51 0.08									Arg AGG 1.00 2.51 0.08									Arg AGG 1.00 2.55 0.08									Arg AGG 0.00 0.00 0.00
Arg AGA 11.00 28.06 0.79								Arg AGA 6.00 12.24 0.50									Arg AGA 9.00 22.56 0.75									Arg AGA 9.00 22.56 0.75									Arg AGA 10.00 25.51 0.77									Arg AGA 10.00 20.41 0.83
Arg CGG 0.00 0.00 0.00								Arg CGG 0.00 0.00 0.00									Arg CGG 0.00 0.00 0.00									Arg CGG 0.00 0.00 0.00									Arg CGG 0.00 0.00 0.00									Arg CGG 0.00 0.00 0.00
Arg CGA 0.00 0.00 0.00								Arg CGA 0.00 0.00 0.00									Arg CGA 0.00 0.00 0.00									Arg CGA 0.00 0.00 0.00									Arg CGA 0.00 0.00 0.00									Arg CGA 0.00 0.00 0.00
Arg CGT 2.00 5.10 0.14								Arg CGT 4.00 8.16 0.33									Arg CGT 2.00 5.01 0.17									Arg CGT 2.00 5.01 0.17									Arg CGT 2.00 5.10 0.15									Arg CGT 2.00 4.08 0.17
Arg CGC 0.00 0.00 0.00								Arg CGC 0.00 0.00 0.00									Arg CGC 0.00 0.00 0.00									Arg CGC 0.00 0.00 0.00									Arg CGC 0.00 0.00 0.00									Arg CGC 0.00 0.00 0.00
Ser AGT 16.00 40.82 0.53								Ser AGT 13.00 26.53 0.27									Ser AGT 16.00 40.10 0.50									Ser AGT 16.00 40.10 0.50									Ser AGT 16.00 40.82 0.55									Ser AGT 17.00 34.69 0.34
Ser AGC 2.00 5.10 0.07								Ser AGC 5.00 10.20 0.10									Ser AGC 1.00 2.51 0.03									Ser AGC 1.00 2.51 0.03									Ser AGC 1.00 2.55 0.03									Ser AGC 5.00 10.20 0.10
Ser TCG 0.00 0.00 0.00								Ser TCG 1.00 2.04 0.02									Ser TCG 1.00 2.51 0.03									Ser TCG 1.00 2.51 0.03									Ser TCG 1.00 2.55 0.03									Ser TCG 1.00 2.04 0.02
Ser TCA 4.00 10.20 0.13								Ser TCA 9.00 18.37 0.19									Ser TCA 5.00 12.53 0.16									Ser TCA 5.00 12.53 0.16									Ser TCA 4.00 10.20 0.14									Ser TCA 8.00 16.33 0.16
Ser TCT 8.00 20.41 0.27								Ser TCT 18.00 36.73 0.38									Ser TCT 9.00 22.56 0.28									Ser TCT 9.00 22.56 0.28									Ser TCT 6.00 15.31 0.21									Ser TCT 17.00 34.69 0.34
Ser TCC 0.00 0.00 0.00								Ser TCC 2.00 4.08 0.04									Ser TCC 0.00 0.00 0.00									Ser TCC 0.00 0.00 0.00									Ser TCC 1.00 2.55 0.03									Ser TCC 2.00 4.08 0.04
Thr ACG 0.00 0.00 0.00								Thr ACG 2.00 4.08 0.08									Thr ACG 1.00 2.51 0.07									Thr ACG 1.00 2.51 0.07									Thr ACG 0.00 0.00 0.00									Thr ACG 1.00 2.04 0.04
Thr ACA 7.00 17.86 0.50								Thr ACA 10.00 20.41 0.38									Thr ACA 7.00 17.54 0.47									Thr ACA 7.00 17.54 0.47									Thr ACA 7.00 17.86 0.50									Thr ACA 9.00 18.37 0.33
Thr ACT 5.00 12.76 0.36								Thr ACT 14.00 28.57 0.54									Thr ACT 6.00 15.04 0.40									Thr ACT 6.00 15.04 0.40									Thr ACT 6.00 15.31 0.43									Thr ACT 15.00 30.61 0.56
Thr ACC 2.00 5.10 0.14								Thr ACC 0.00 0.00 0.00									Thr ACC 1.00 2.51 0.07									Thr ACC 1.00 2.51 0.07									Thr ACC 1.00 2.55 0.07									Thr ACC 2.00 4.08 0.07
Val GTG 0.00 0.00 0.00								Val GTG 3.00 6.12 0.10									Val GTG 2.00 5.01 0.07									Val GTG 2.00 5.01 0.07									Val GTG 2.00 5.10 0.07									Val GTG 1.00 2.04 0.04
Val GTA 13.00 33.16 0.45								Val GTA 13.00 26.53 0.42									Val GTA 13.00 32.58 0.43									Val GTA 13.00 32.58 0.43									Val GTA 12.00 30.61 0.41									Val GTA 16.00 32.65 0.62
Val GTT 15.00 38.27 0.52								Val GTT 14.00 28.57 0.45									Val GTT 15.00 37.59 0.50									Val GTT 15.00 37.59 0.50									Val GTT 14.00 35.71 0.48									Val GTT 9.00 18.37 0.35
Val GTC 1.00 2.55 0.03								Val GTC 1.00 2.04 0.03									Val GTC 0.00 0.00 0.00									Val GTC 0.00 0.00 0.00									Val GTC 1.00 2.55 0.03									Val GTC 0.00 0.00 0.00
Trp TGG 0.00 0.00 0.00								Trp TGG 0.00 0.00 0.00									Trp TGG 1.00 2.51 0.14									Trp TGG 1.00 2.51 0.14									Trp TGG 0.00 0.00 0.00									Trp TGG 1.00 2.04 0.50
Trp TGA 6.00 15.31 1.00								Trp TGA 3.00 6.12 1.00									Trp TGA 6.00 15.04 0.86									Trp TGA 6.00 15.04 0.86									Trp TGA 7.00 17.86 1.00									Trp TGA 1.00 2.04 0.50
Tyr TAT 16.00 40.82 0.84								Tyr TAT 18.00 36.73 0.69									Tyr TAT 13.00 32.58 0.72									Tyr TAT 13.00 32.58 0.72									Tyr TAT 14.00 35.71 0.78									Tyr TAT 21.00 42.86 0.75
Tyr TAC 3.00 7.65 0.16								Tyr TAC 8.00 16.33 0.31									Tyr TAC 5.00 12.53 0.28									Tyr TAC 5.00 12.53 0.28									Tyr TAC 4.00 10.20 0.22									Tyr TAC 7.00 14.29 0.25
End TAG 0.00 0.00 0.00								End TAG 0.00 0.00 0.00									End TAG 1.00 2.51 1.00									End TAG 1.00 2.51 1.00									End TAG 0.00 0.00 0.00									End TAG 0.00 0.00 0.00
End TAA 1.00 2.55 1.00								End TAA 1.00 2.04 1.00									End TAA 0.00 0.00 0.00									End TAA 0.00 0.00 0.00									End TAA 1.00 2.55 1.00									End TAA 1.00 2.04 1.00
Results for 225 residue sequence "atp9" starting "ATGATACAAG"								Results for 225 residue sequence "atp9" starting "ATGTTACAAG"									Results for 207 residue sequence "atp9" starting "ATGATACAAG"									Results for 207 residue sequence "atp9" starting "ATGATACAAG"									Results for 225 residue sequence "atp9" starting "ATGATACAAG"									Results for 405 residue sequence "atp9" starting "TTACTTGATG"
AmAcid Codon Number /1000 Fraction ..								AmAcid Codon Number /1000 Fraction ..									AmAcid Codon Number /1000 Fraction ..									AmAcid Codon Number /1000 Fraction ..									AmAcid Codon Number /1000 Fraction ..									AmAcid Codon Number /1000 Fraction ..
Ala GCG 1.00 13.33 0.07								Ala GCG 2.00 26.67 0.14									Ala GCG 1.00 14.49 0.08									Ala GCG 1.00 14.49 0.08									Ala GCG 1.00 13.33 0.07									Ala GCG 1.00 7.41 0.13
Ala GCA 5.00 66.67 0.36								Ala GCA 3.00 40.00 0.21									Ala GCA 7.00 101.45 0.54									Ala GCA 7.00 101.45 0.54									Ala GCA 5.00 66.67 0.36									Ala GCA 3.00 22.22 0.38
Ala GCT 6.00 80.00 0.43								Ala GCT 9.00 120.00 0.64									Ala GCT 5.00 72.46 0.38									Ala GCT 5.00 72.46 0.38									Ala GCT 7.00 93.33 0.50									Ala GCT 1.00 7.41 0.13
Ala GCC 2.00 26.67 0.14								Ala GCC 0.00 0.00 0.00									Ala GCC 0.00 0.00 0.00									Ala GCC 0.00 0.00 0.00									Ala GCC 1.00 13.33 0.07									Ala GCC 3.00 22.22 0.38
Cys TGT 0.00 0.00 0.00								Cys TGT 0.00 0.00 0.00									Cys TGT 0.00 0.00 0.00									Cys TGT 0.00 0.00 0.00									Cys TGT 0.00 0.00 0.00									Cys TGT 1.00 7.41 0.50
Cys TGC 0.00 0.00 0.00								Cys TGC 0.00 0.00 0.00									Cys TGC 0.00 0.00 0.00									Cys TGC 0.00 0.00 0.00									Cys TGC 0.00 0.00 0.00									Cys TGC 1.00 7.41 0.50
Asp GAT 0.00 0.00 0.00								Asp GAT 0.00 0.00 0.00									Asp GAT 0.00 0.00 0.00									Asp GAT 0.00 0.00 0.00									Asp GAT 0.00 0.00 0.00									Asp GAT 3.00 22.22 0.75
Asp GAC 0.00 0.00 0.00								Asp GAC 0.00 0.00 0.00									Asp GAC 0.00 0.00 0.00									Asp GAC 0.00 0.00 0.00									Asp GAC 0.00 0.00 0.00									Asp GAC 1.00 7.41 0.25
Glu GAG 0.00 0.00 0.00								Glu GAG 0.00 0.00 0.00									Glu GAG 1.00 14.49 1.00									Glu GAG 1.00 14.49 1.00									Glu GAG 0.00 0.00 0.00									Glu GAG 2.00 14.81 0.33
Glu GAA 1.00 13.33 1.00								Glu GAA 1.00 13.33 1.00									Glu GAA 0.00 0.00 0.00									Glu GAA 0.00 0.00 0.00									Glu GAA 1.00 13.33 1.00									Glu GAA 4.00 29.63 0.67
Phe TTT 6.00 80.00 1.00								Phe TTT 4.00 53.33 0.67									Phe TTT 2.00 28.99 0.33									Phe TTT 2.00 28.99 0.33									Phe TTT 6.00 80.00 1.00									Phe TTT 8.00 59.26 0.80
Phe TTC 0.00 0.00 0.00								Phe TTC 2.00 26.67 0.33									Phe TTC 4.00 57.97 0.67									Phe TTC 4.00 57.97 0.67									Phe TTC 0.00 0.00 0.00									Phe TTC 2.00 14.81 0.20
Gly GGG 2.00 26.67 0.18								Gly GGG 2.00 26.67 0.18									Gly GGG 4.00 57.97 0.36									Gly GGG 4.00 57.97 0.36									Gly GGG 3.00 40.00 0.27									Gly GGG 0.00 0.00 0.00
Gly GGA 2.00 26.67 0.18								Gly GGA 3.00 40.00 0.27									Gly GGA 1.00 14.49 0.09									Gly GGA 1.00 14.49 0.09									Gly GGA 2.00 26.67 0.18									Gly GGA 0.00 0.00 0.00
Gly GGT 7.00 93.33 0.64								Gly GGT 6.00 80.00 0.55									Gly GGT 6.00 86.96 0.55									Gly GGT 6.00 86.96 0.55									Gly GGT 6.00 80.00 0.55									Gly GGT 0.00 0.00 0.00
Gly GGC 0.00 0.00 0.00								Gly GGC 0.00 0.00 0.00									Gly GGC 0.00 0.00 0.00									Gly GGC 0.00 0.00 0.00									Gly GGC 0.00 0.00 0.00									Gly GGC 2.00 14.81 1.00
His CAT 0.00 0.00 0.00								His CAT 0.00 0.00 0.00									His CAT 0.00 0.00 0.00									His CAT 0.00 0.00 0.00									His CAT 0.00 0.00 0.00									His CAT 2.00 14.81 1.00
His CAC 0.00 0.00 0.00								His CAC 0.00 0.00 0.00									His CAC 0.00 0.00 0.00									His CAC 0.00 0.00 0.00									His CAC 0.00 0.00 0.00									His CAC 0.00 0.00 0.00
Ile ATA 4.00 53.33 0.57								Ile ATA 2.00 26.67 0.33									Ile ATA 6.00 86.96 0.75									Ile ATA 6.00 86.96 0.75									Ile ATA 3.00 40.00 0.43									Ile ATA 8.00 59.26 0.62
Ile ATT 1.00 13.33 0.14								Ile ATT 2.00 26.67 0.33									Ile ATT 1.00 14.49 0.13									Ile ATT 1.00 14.49 0.13									Ile ATT 3.00 40.00 0.43									Ile ATT 2.00 14.81 0.15
Ile ATC 2.00 26.67 0.29								Ile ATC 2.00 26.67 0.33									Ile ATC 1.00 14.49 0.13									Ile ATC 1.00 14.49 0.13									Ile ATC 1.00 13.33 0.14									Ile ATC 3.00 22.22 0.23
Lys AAG 0.00 0.00 0.00								Lys AAG 0.00 0.00 0.00									Lys AAG 0.00 0.00 0.00									Lys AAG 0.00 0.00 0.00									Lys AAG 0.00 0.00 0.00									Lys AAG 3.00 22.22 0.25
Lys AAA 1.00 13.33 1.00								Lys AAA 1.00 13.33 1.00									Lys AAA 1.00 14.49 1.00									Lys AAA 1.00 14.49 1.00									Lys AAA 1.00 13.33 1.00									Lys AAA 9.00 66.67 0.75
Leu TTG 0.00 0.00 0.00								Leu TTG 2.00 26.67 0.14									Leu TTG 0.00 0.00 0.00									Leu TTG 0.00 0.00 0.00									Leu TTG 0.00 0.00 0.00									Leu TTG 4.00 29.63 0.15
Leu TTA 11.00 146.67 0.92								Leu TTA 11.00 146.67 0.79									Leu TTA 8.00 115.94 0.89									Leu TTA 8.00 115.94 0.89									Leu TTA 11.00 146.67 0.92									Leu TTA 9.00 66.67 0.33
Leu CTG 0.00 0.00 0.00								Leu CTG 0.00 0.00 0.00									Leu CTG 0.00 0.00 0.00									Leu CTG 0.00 0.00 0.00									Leu CTG 0.00 0.00 0.00									Leu CTG 1.00 7.41 0.04
Leu CTA 0.00 0.00 0.00								Leu CTA 1.00 13.33 0.07									Leu CTA 0.00 0.00 0.00									Leu CTA 0.00 0.00 0.00									Leu CTA 0.00 0.00 0.00									Leu CTA 7.00 51.85 0.26
Leu CTT 1.00 13.33 0.08								Leu CTT 0.00 0.00 0.00									Leu CTT 1.00 14.49 0.11									Leu CTT 1.00 14.49 0.11									Leu CTT 1.00 13.33 0.08									Leu CTT 4.00 29.63 0.15
Leu CTC 0.00 0.00 0.00								Leu CTC 0.00 0.00 0.00									Leu CTC 0.00 0.00 0.00									Leu CTC 0.00 0.00 0.00									Leu CTC 0.00 0.00 0.00									Leu CTC 2.00 14.81 0.07
Met ATG 3.00 40.00 1.00								Met ATG 3.00 40.00 1.00									Met ATG 1.00 14.49 1.00									Met ATG 1.00 14.49 1.00									Met ATG 3.00 40.00 1.00									Met ATG 0.00 0.00 0.00
Asn AAT 1.00 13.33 1.00								Asn AAT 1.00 13.33 1.00									Asn AAT 1.00 14.49 1.00									Asn AAT 1.00 14.49 1.00									Asn AAT 1.00 13.33 1.00									Asn AAT 3.00 22.22 1.00
Asn AAC 0.00 0.00 0.00								Asn AAC 0.00 0.00 0.00									Asn AAC 0.00 0.00 0.00									Asn AAC 0.00 0.00 0.00									Asn AAC 0.00 0.00 0.00									Asn AAC 0.00 0.00 0.00
Pro CCG 0.00 0.00 0.00								Pro CCG 0.00 0.00 0.00									Pro CCG 0.00 0.00 0.00									Pro CCG 0.00 0.00 0.00									Pro CCG 0.00 0.00 0.00									Pro CCG 0.00 0.00 0.00
Pro CCA 0.00 0.00 0.00								Pro CCA 0.00 0.00 0.00									Pro CCA 1.00 14.49 1.00									Pro CCA 1.00 14.49 1.00									Pro CCA 0.00 0.00 0.00									Pro CCA 1.00 7.41 0.50
Pro CCT 1.00 13.33 1.00								Pro CCT 2.00 26.67 1.00									Pro CCT 0.00 0.00 0.00									Pro CCT 0.00 0.00 0.00									Pro CCT 1.00 13.33 1.00									Pro CCT 0.00 0.00 0.00
Pro CCC 0.00 0.00 0.00								Pro CCC 0.00 0.00 0.00									Pro CCC 0.00 0.00 0.00									Pro CCC 0.00 0.00 0.00									Pro CCC 0.00 0.00 0.00									Pro CCC 1.00 7.41 0.50
Gln CAG 0.00 0.00 0.00								Gln CAG 0.00 0.00 0.00									Gln CAG 0.00 0.00 0.00									Gln CAG 0.00 0.00 0.00									Gln CAG 0.00 0.00 0.00									Gln CAG 1.00 7.41 0.33
Gln CAA 2.00 26.67 1.00								Gln CAA 1.00 13.33 1.00									Gln CAA 3.00 43.48 1.00									Gln CAA 3.00 43.48 1.00									Gln CAA 2.00 26.67 1.00									Gln CAA 2.00 14.81 0.67
Arg AGG 0.00 0.00 0.00								Arg AGG 0.00 0.00 0.00									Arg AGG 0.00 0.00 0.00									Arg AGG 0.00 0.00 0.00									Arg AGG 0.00 0.00 0.00									Arg AGG 2.00 14.81 0.40
Arg AGA 2.00 26.67 1.00								Arg AGA 2.00 26.67 1.00									Arg AGA 2.00 28.99 1.00									Arg AGA 2.00 28.99 1.00									Arg AGA 2.00 26.67 1.00									Arg AGA 2.00 14.81 0.40
Arg CGG 0.00 0.00 0.00								Arg CGG 0.00 0.00 0.00									Arg CGG 0.00 0.00 0.00									Arg CGG 0.00 0.00 0.00									Arg CGG 0.00 0.00 0.00									Arg CGG 0.00 0.00 0.00
Arg CGA 0.00 0.00 0.00								Arg CGA 0.00 0.00 0.00									Arg CGA 0.00 0.00 0.00									Arg CGA 0.00 0.00 0.00									Arg CGA 0.00 0.00 0.00									Arg CGA 1.00 7.41 0.20
Arg CGT 0.00 0.00 0.00								Arg CGT 0.00 0.00 0.00									Arg CGT 0.00 0.00 0.00									Arg CGT 0.00 0.00 0.00									Arg CGT 0.00 0.00 0.00									Arg CGT 0.00 0.00 0.00
Arg CGC 0.00 0.00 0.00								Arg CGC 0.00 0.00 0.00									Arg CGC 0.00 0.00 0.00									Arg CGC 0.00 0.00 0.00									Arg CGC 0.00 0.00 0.00									Arg CGC 0.00 0.00 0.00
Ser AGT 0.00 0.00 0.00								Ser AGT 0.00 0.00 0.00									Ser AGT 0.00 0.00 0.00									Ser AGT 0.00 0.00 0.00									Ser AGT 0.00 0.00 0.00									Ser AGT 6.00 44.44 0.40
Ser AGC 0.00 0.00 0.00								Ser AGC 0.00 0.00 0.00									Ser AGC 0.00 0.00 0.00									Ser AGC 0.00 0.00 0.00									Ser AGC 0.00 0.00 0.00									Ser AGC 0.00 0.00 0.00
Ser TCG 1.00 13.33 0.50								Ser TCG 1.00 13.33 0.50									Ser TCG 1.00 14.49 0.50									Ser TCG 1.00 14.49 0.50									Ser TCG 1.00 13.33 0.50									Ser TCG 1.00 7.41 0.07
Ser TCA 0.00 0.00 0.00								Ser TCA 0.00 0.00 0.00									Ser TCA 0.00 0.00 0.00									Ser TCA 0.00 0.00 0.00									Ser TCA 0.00 0.00 0.00									Ser TCA 2.00 14.81 0.13
Ser TCT 1.00 13.33 0.50								Ser TCT 1.00 13.33 0.50									Ser TCT 1.00 14.49 0.50									Ser TCT 1.00 14.49 0.50									Ser TCT 1.00 13.33 0.50									Ser TCT 2.00 14.81 0.13
Ser TCC 0.00 0.00 0.00								Ser TCC 0.00 0.00 0.00									Ser TCC 0.00 0.00 0.00									Ser TCC 0.00 0.00 0.00									Ser TCC 0.00 0.00 0.00									Ser TCC 4.00 29.63 0.27
Thr ACG 0.00 0.00 0.00								Thr ACG 0.00 0.00 0.00									Thr ACG 0.00 0.00 0.00									Thr ACG 0.00 0.00 0.00									Thr ACG 0.00 0.00 0.00									Thr ACG 0.00 0.00 0.00
Thr ACA 1.00 13.33 0.25								Thr ACA 2.00 26.67 0.50									Thr ACA 1.00 14.49 0.25									Thr ACA 1.00 14.49 0.25									Thr ACA 2.00 26.67 0.50									Thr ACA 3.00 22.22 0.60
Thr ACT 3.00 40.00 0.75								Thr ACT 1.00 13.33 0.25									Thr ACT 2.00 28.99 0.50									Thr ACT 2.00 28.99 0.50									Thr ACT 2.00 26.67 0.50									Thr ACT 2.00 14.81 0.40
Thr ACC 0.00 0.00 0.00								Thr ACC 1.00 13.33 0.25									Thr ACC 1.00 14.49 0.25									Thr ACC 1.00 14.49 0.25									Thr ACC 0.00 0.00 0.00									Thr ACC 0.00 0.00 0.00
Val GTG 0.00 0.00 0.00								Val GTG 1.00 13.33 0.25									Val GTG 0.00 0.00 0.00									Val GTG 0.00 0.00 0.00									Val GTG 1.00 13.33 0.20									Val GTG 0.00 0.00 0.00
Val GTA 2.00 26.67 0.40								Val GTA 3.00 40.00 0.75									Val GTA 2.00 28.99 0.50									Val GTA 2.00 28.99 0.50									Val GTA 2.00 26.67 0.40									Val GTA 2.00 14.81 0.29
Val GTT 2.00 26.67 0.40								Val GTT 0.00 0.00 0.00									Val GTT 2.00 28.99 0.50									Val GTT 2.00 28.99 0.50									Val GTT 2.00 26.67 0.40									Val GTT 2.00 14.81 0.29
Val GTC 1.00 13.33 0.20								Val GTC 0.00 0.00 0.00									Val GTC 0.00 0.00 0.00									Val GTC 0.00 0.00 0.00									Val GTC 0.00 0.00 0.00									Val GTC 3.00 22.22 0.43
Trp TGG 0.00 0.00 0.00								Trp TGG 0.00 0.00 0.00									Trp TGG 0.00 0.00 0.00									Trp TGG 0.00 0.00 0.00									Trp TGG 0.00 0.00 0.00									Trp TGG 2.00 14.81 0.67
Trp TGA 0.00 0.00 0.00								Trp TGA 0.00 0.00 0.00									Trp TGA 0.00 0.00 0.00									Trp TGA 0.00 0.00 0.00									Trp TGA 0.00 0.00 0.00									Trp TGA 1.00 7.41 0.33
Tyr TAT 0.00 0.00 0.00								Tyr TAT 0.00 0.00 0.00									Tyr TAT 1.00 14.49 1.00									Tyr TAT 1.00 14.49 1.00									Tyr TAT 0.00 0.00 0.00									Tyr TAT 5.00 37.04 1.00
Tyr TAC 2.00 26.67 1.00								Tyr TAC 2.00 26.67 1.00									Tyr TAC 0.00 0.00 0.00									Tyr TAC 0.00 0.00 0.00									Tyr TAC 2.00 26.67 1.00									Tyr TAC 0.00 0.00 0.00
End TAG 0.00 0.00 0.00								End TAG 0.00 0.00 0.00									End TAG 1.00 14.49 1.00									End TAG 1.00 14.49 1.00									End TAG 0.00 0.00 0.00									End TAG 1.00 7.41 1.00
End TAA 1.00 13.33 1.00								End TAA 1.00 13.33 1.00									End TAA 0.00 0.00 0.00									End TAA 0.00 0.00 0.00									End TAA 1.00 13.33 1.00									End TAA 0.00 0.00 0.00
Results for 1092 residue sequence "nad1" starting "ATGTTATATT"								Results for 1092 residue sequence "nad1" starting "ATGTTATATT"									Results for 1125 residue sequence "nad1" starting "ATGTTATATT"									Results for 1131 residue sequence "nad1" starting "TTATATTTAC"									Results for 603 residue sequence "nad1" starting "ATGTTAACAG"									Results for 1092 residue sequence "nad1" starting "ATGTTATATT"
AmAcid Codon Number /1000 Fraction ..								AmAcid Codon Number /1000 Fraction ..									AmAcid Codon Number /1000 Fraction ..									AmAcid Codon Number /1000 Fraction ..									AmAcid Codon Number /1000 Fraction ..									AmAcid Codon Number /1000 Fraction ..
Ala GCG 7.00 19.23 0.23								Ala GCG 4.00 10.99 0.13									Ala GCG 2.00 5.33 0.06									Ala GCG 4.00 10.61 0.14									Ala GCG 2.00 9.95 0.14									Ala GCG 4.00 10.99 0.13
Ala GCA 4.00 10.99 0.13								Ala GCA 6.00 16.48 0.20									Ala GCA 10.00 26.67 0.32									Ala GCA 8.00 21.22 0.28									Ala GCA 4.00 19.90 0.29									Ala GCA 5.00 13.74 0.17
Ala GCT 16.00 43.96 0.52								Ala GCT 17.00 46.70 0.57									Ala GCT 16.00 42.67 0.52									Ala GCT 13.00 34.48 0.45									Ala GCT 6.00 29.85 0.43									Ala GCT 15.00 41.21 0.50
Ala GCC 4.00 10.99 0.13								Ala GCC 3.00 8.24 0.10									Ala GCC 3.00 8.00 0.10									Ala GCC 4.00 10.61 0.14									Ala GCC 2.00 9.95 0.14									Ala GCC 6.00 16.48 0.20
Cys TGT 4.00 10.99 1.00								Cys TGT 4.00 10.99 1.00									Cys TGT 4.00 10.67 1.00									Cys TGT 4.00 10.61 1.00									Cys TGT 4.00 19.90 1.00									Cys TGT 4.00 10.99 1.00
Cys TGC 0.00 0.00 0.00								Cys TGC 0.00 0.00 0.00									Cys TGC 0.00 0.00 0.00									Cys TGC 0.00 0.00 0.00									Cys TGC 0.00 0.00 0.00									Cys TGC 0.00 0.00 0.00
Asp GAT 9.00 24.73 0.90								Asp GAT 5.00 13.74 0.71									Asp GAT 7.00 18.67 0.78									Asp GAT 5.00 13.26 0.71									Asp GAT 5.00 24.88 0.71									Asp GAT 7.00 19.23 0.78
Asp GAC 1.00 2.75 0.10								Asp GAC 2.00 5.49 0.29									Asp GAC 2.00 5.33 0.22									Asp GAC 2.00 5.31 0.29									Asp GAC 2.00 9.95 0.29									Asp GAC 2.00 5.49 0.22
Glu GAG 1.00 2.75 0.08								Glu GAG 3.00 8.24 0.23									Glu GAG 4.00 10.67 0.27									Glu GAG 7.00 18.57 0.39									Glu GAG 1.00 4.98 0.11									Glu GAG 1.00 2.75 0.08
Glu GAA 11.00 30.22 0.92								Glu GAA 10.00 27.47 0.77									Glu GAA 11.00 29.33 0.73									Glu GAA 11.00 29.18 0.61									Glu GAA 8.00 39.80 0.89									Glu GAA 12.00 32.97 0.92
Phe TTT 21.00 57.69 0.72								Phe TTT 15.00 41.21 0.52									Phe TTT 19.00 50.67 0.66									Phe TTT 19.00 50.40 0.63									Phe TTT 19.00 94.53 0.76									Phe TTT 24.00 65.93 0.77
Phe TTC 8.00 21.98 0.28								Phe TTC 14.00 38.46 0.48									Phe TTC 10.00 26.67 0.34									Phe TTC 11.00 29.18 0.37									Phe TTC 6.00 29.85 0.24									Phe TTC 7.00 19.23 0.23
Gly GGG 4.00 10.99 0.20								Gly GGG 4.00 10.99 0.19									Gly GGG 3.00 8.00 0.18									Gly GGG 2.00 5.31 0.10									Gly GGG 1.00 4.98 0.11									Gly GGG 2.00 5.49 0.10
Gly GGA 3.00 8.24 0.15								Gly GGA 3.00 8.24 0.14									Gly GGA 4.00 10.67 0.24									Gly GGA 5.00 13.26 0.25									Gly GGA 2.00 9.95 0.22									Gly GGA 4.00 10.99 0.20
Gly GGT 12.00 32.97 0.60								Gly GGT 13.00 35.71 0.62									Gly GGT 9.00 24.00 0.53									Gly GGT 12.00 31.83 0.60									Gly GGT 6.00 29.85 0.67									Gly GGT 13.00 35.71 0.65
Gly GGC 1.00 2.75 0.05								Gly GGC 1.00 2.75 0.05									Gly GGC 1.00 2.67 0.06									Gly GGC 1.00 2.65 0.05									Gly GGC 0.00 0.00 0.00									Gly GGC 1.00 2.75 0.05
His CAT 0.00 0.00 0.00								His CAT 2.00 5.49 1.00									His CAT 1.00 2.67 1.00									His CAT 1.00 2.65 0.50									His CAT 0.00 0.00 0.00									His CAT 0.00 0.00 0.00
His CAC 1.00 2.75 1.00								His CAC 0.00 0.00 0.00									His CAC 0.00 0.00 0.00									His CAC 1.00 2.65 0.50									His CAC 1.00 4.98 1.00									His CAC 1.00 2.75 1.00
Ile ATA 19.00 52.20 0.53								Ile ATA 14.00 38.46 0.42									Ile ATA 22.00 58.67 0.59									Ile ATA 17.00 45.09 0.47									Ile ATA 10.00 49.75 0.40									Ile ATA 18.00 49.45 0.50
Ile ATT 10.00 27.47 0.28								Ile ATT 10.00 27.47 0.30									Ile ATT 13.00 34.67 0.35									Ile ATT 17.00 45.09 0.47									Ile ATT 9.00 44.78 0.36									Ile ATT 12.00 32.97 0.33
Ile ATC 7.00 19.23 0.19								Ile ATC 9.00 24.73 0.27									Ile ATC 2.00 5.33 0.05									Ile ATC 2.00 5.31 0.06									Ile ATC 6.00 29.85 0.24									Ile ATC 6.00 16.48 0.17
Lys AAG 0.00 0.00 0.00								Lys AAG 1.00 2.75 0.20									Lys AAG 0.00 0.00 0.00									Lys AAG 1.00 2.65 0.14									Lys AAG 0.00 0.00 0.00									Lys AAG 0.00 0.00 0.00
Lys AAA 5.00 13.74 1.00								Lys AAA 4.00 10.99 0.80									Lys AAA 6.00 16.00 1.00									Lys AAA 6.00 15.92 0.86									Lys AAA 1.00 4.98 1.00									Lys AAA 5.00 13.74 1.00
Leu TTG 5.00 13.74 0.08								Leu TTG 5.00 13.74 0.08									Leu TTG 3.00 8.00 0.04									Leu TTG 6.00 15.92 0.09									Leu TTG 2.00 9.95 0.07									Leu TTG 4.00 10.99 0.06
Leu TTA 33.00 90.66 0.51								Leu TTA 35.00 96.15 0.53									Leu TTA 37.00 98.67 0.54									Leu TTA 39.00 103.45 0.57									Leu TTA 15.00 74.63 0.54									Leu TTA 35.00 96.15 0.54
Leu CTG 2.00 5.49 0.03								Leu CTG 7.00 19.23 0.11									Leu CTG 5.00 13.33 0.07									Leu CTG 5.00 13.26 0.07									Leu CTG 2.00 9.95 0.07									Leu CTG 4.00 10.99 0.06
Leu CTA 7.00 19.23 0.11								Leu CTA 6.00 16.48 0.09									Leu CTA 8.00 21.33 0.12									Leu CTA 5.00 13.26 0.07									Leu CTA 2.00 9.95 0.07									Leu CTA 7.00 19.23 0.11
Leu CTT 18.00 49.45 0.28								Leu CTT 12.00 32.97 0.18									Leu CTT 16.00 42.67 0.23									Leu CTT 13.00 34.48 0.19									Leu CTT 7.00 34.83 0.25									Leu CTT 15.00 41.21 0.23
Leu CTC 0.00 0.00 0.00								Leu CTC 1.00 2.75 0.02									Leu CTC 0.00 0.00 0.00									Leu CTC 0.00 0.00 0.00									Leu CTC 0.00 0.00 0.00									Leu CTC 0.00 0.00 0.00
Met ATG 9.00 24.73 1.00								Met ATG 7.00 19.23 1.00									Met ATG 8.00 21.33 1.00									Met ATG 7.00 18.57 1.00									Met ATG 5.00 24.88 1.00									Met ATG 9.00 24.73 1.00
Asn AAT 9.00 24.73 0.82								Asn AAT 9.00 24.73 0.90									Asn AAT 10.00 26.67 0.91									Asn AAT 9.00 23.87 0.90									Asn AAT 5.00 24.88 0.71									Asn AAT 9.00 24.73 0.82
Asn AAC 2.00 5.49 0.18								Asn AAC 1.00 2.75 0.10									Asn AAC 1.00 2.67 0.09									Asn AAC 1.00 2.65 0.10									Asn AAC 2.00 9.95 0.29									Asn AAC 2.00 5.49 0.18
Pro CCG 1.00 2.75 0.07								Pro CCG 1.00 2.75 0.06									Pro CCG 0.00 0.00 0.00									Pro CCG 0.00 0.00 0.00									Pro CCG 0.00 0.00 0.00									Pro CCG 1.00 2.75 0.07
Pro CCA 1.00 2.75 0.07								Pro CCA 1.00 2.75 0.06									Pro CCA 3.00 8.00 0.17									Pro CCA 1.00 2.65 0.06									Pro CCA 0.00 0.00 0.00									Pro CCA 2.00 5.49 0.13
Pro CCT 12.00 32.97 0.80								Pro CCT 13.00 35.71 0.76									Pro CCT 13.00 34.67 0.72									Pro CCT 14.00 37.14 0.78									Pro CCT 6.00 29.85 0.75									Pro CCT 10.00 27.47 0.67
Pro CCC 1.00 2.75 0.07								Pro CCC 2.00 5.49 0.12									Pro CCC 2.00 5.33 0.11									Pro CCC 3.00 7.96 0.17									Pro CCC 2.00 9.95 0.25									Pro CCC 2.00 5.49 0.13
Gln CAG 2.00 5.49 0.29								Gln CAG 3.00 8.24 0.38									Gln CAG 2.00 5.33 0.25									Gln CAG 3.00 7.96 0.38									Gln CAG 0.00 0.00 0.00									Gln CAG 1.00 2.75 0.14
Gln CAA 5.00 13.74 0.71								Gln CAA 5.00 13.74 0.63									Gln CAA 6.00 16.00 0.75									Gln CAA 5.00 13.26 0.63									Gln CAA 3.00 14.93 1.00									Gln CAA 6.00 16.48 0.86
Arg AGG 1.00 2.75 0.10								Arg AGG 2.00 5.49 0.22									Arg AGG 3.00 8.00 0.27									Arg AGG 3.00 7.96 0.27									Arg AGG 1.00 4.98 0.17									Arg AGG 2.00 5.49 0.20
Arg AGA 5.00 13.74 0.50								Arg AGA 7.00 19.23 0.78									Arg AGA 8.00 21.33 0.73									Arg AGA 7.00 18.57 0.64									Arg AGA 4.00 19.90 0.67									Arg AGA 7.00 19.23 0.70
Arg CGG 1.00 2.75 0.10								Arg CGG 0.00 0.00 0.00									Arg CGG 0.00 0.00 0.00									Arg CGG 0.00 0.00 0.00									Arg CGG 0.00 0.00 0.00									Arg CGG 0.00 0.00 0.00
Arg CGA 1.00 2.75 0.10								Arg CGA 0.00 0.00 0.00									Arg CGA 0.00 0.00 0.00									Arg CGA 0.00 0.00 0.00									Arg CGA 0.00 0.00 0.00									Arg CGA 0.00 0.00 0.00
Arg CGT 2.00 5.49 0.20								Arg CGT 0.00 0.00 0.00									Arg CGT 0.00 0.00 0.00									Arg CGT 1.00 2.65 0.09									Arg CGT 1.00 4.98 0.17									Arg CGT 1.00 2.75 0.10
Arg CGC 0.00 0.00 0.00								Arg CGC 0.00 0.00 0.00									Arg CGC 0.00 0.00 0.00									Arg CGC 0.00 0.00 0.00									Arg CGC 0.00 0.00 0.00									Arg CGC 0.00 0.00 0.00
Ser AGT 11.00 30.22 0.41								Ser AGT 15.00 41.21 0.45									Ser AGT 11.00 29.33 0.37									Ser AGT 12.00 31.83 0.35									Ser AGT 5.00 24.88 0.38									Ser AGT 12.00 32.97 0.43
Ser AGC 1.00 2.75 0.04								Ser AGC 0.00 0.00 0.00									Ser AGC 3.00 8.00 0.10									Ser AGC 3.00 7.96 0.09									Ser AGC 0.00 0.00 0.00									Ser AGC 0.00 0.00 0.00
Ser TCG 1.00 2.75 0.04								Ser TCG 2.00 5.49 0.06									Ser TCG 1.00 2.67 0.03									Ser TCG 2.00 5.31 0.06									Ser TCG 2.00 9.95 0.15									Ser TCG 2.00 5.49 0.07
Ser TCA 5.00 13.74 0.19								Ser TCA 5.00 13.74 0.15									Ser TCA 4.00 10.67 0.13									Ser TCA 5.00 13.26 0.15									Ser TCA 1.00 4.98 0.08									Ser TCA 5.00 13.74 0.18
Ser TCT 9.00 24.73 0.33								Ser TCT 8.00 21.98 0.24									Ser TCT 10.00 26.67 0.33									Ser TCT 12.00 31.83 0.35									Ser TCT 4.00 19.90 0.31									Ser TCT 8.00 21.98 0.29
Ser TCC 0.00 0.00 0.00								Ser TCC 3.00 8.24 0.09									Ser TCC 1.00 2.67 0.03									Ser TCC 0.00 0.00 0.00									Ser TCC 1.00 4.98 0.08									Ser TCC 1.00 2.75 0.04
Thr ACG 2.00 5.49 0.11								Thr ACG 3.00 8.24 0.19									Thr ACG 4.00 10.67 0.19									Thr ACG 2.00 5.31 0.12									Thr ACG 2.00 9.95 0.22									Thr ACG 2.00 5.49 0.11
Thr ACA 7.00 19.23 0.37								Thr ACA 4.00 10.99 0.25									Thr ACA 5.00 13.33 0.24									Thr ACA 7.00 18.57 0.41									Thr ACA 3.00 14.93 0.33									Thr ACA 6.00 16.48 0.33
Thr ACT 8.00 21.98 0.42								Thr ACT 6.00 16.48 0.38									Thr ACT 10.00 26.67 0.48									Thr ACT 6.00 15.92 0.35									Thr ACT 3.00 14.93 0.33									Thr ACT 7.00 19.23 0.39
Thr ACC 2.00 5.49 0.11								Thr ACC 3.00 8.24 0.19									Thr ACC 2.00 5.33 0.10									Thr ACC 2.00 5.31 0.12									Thr ACC 1.00 4.98 0.11									Thr ACC 3.00 8.24 0.17
Val GTG 0.00 0.00 0.00								Val GTG 1.00 2.75 0.03									Val GTG 3.00 8.00 0.10									Val GTG 5.00 13.26 0.16									Val GTG 1.00 4.98 0.06									Val GTG 2.00 5.49 0.07
Val GTA 11.00 30.22 0.35								Val GTA 11.00 30.22 0.35									Val GTA 12.00 32.00 0.41									Val GTA 9.00 23.87 0.29									Val GTA 5.00 24.88 0.31									Val GTA 11.00 30.22 0.37
Val GTT 18.00 49.45 0.58								Val GTT 15.00 41.21 0.48									Val GTT 12.00 32.00 0.41									Val GTT 12.00 31.83 0.39									Val GTT 10.00 49.75 0.63									Val GTT 16.00 43.96 0.53
Val GTC 2.00 5.49 0.06								Val GTC 4.00 10.99 0.13									Val GTC 2.00 5.33 0.07									Val GTC 5.00 13.26 0.16									Val GTC 0.00 0.00 0.00									Val GTC 1.00 2.75 0.03
Trp TGG 0.00 0.00 0.00								Trp TGG 1.00 2.75 0.17									Trp TGG 0.00 0.00 0.00									Trp TGG 0.00 0.00 0.00									Trp TGG 0.00 0.00 0.00									Trp TGG 0.00 0.00 0.00
Trp TGA 5.00 13.74 1.00								Trp TGA 5.00 13.74 0.83									Trp TGA 5.00 13.33 1.00									Trp TGA 5.00 13.26 1.00									Trp TGA 4.00 19.90 1.00									Trp TGA 5.00 13.74 1.00
Tyr TAT 13.00 35.71 0.81								Tyr TAT 13.00 35.71 0.81									Tyr TAT 10.00 26.67 0.67									Tyr TAT 10.00 26.53 0.71									Tyr TAT 4.00 19.90 0.67									Tyr TAT 11.00 30.22 0.69
Tyr TAC 3.00 8.24 0.19								Tyr TAC 3.00 8.24 0.19									Tyr TAC 5.00 13.33 0.33									Tyr TAC 4.00 10.61 0.29									Tyr TAC 2.00 9.95 0.33									Tyr TAC 5.00 13.74 0.31
End TAG 1.00 2.75 1.00								End TAG 1.00 2.75 1.00									End TAG 0.00 0.00 0.00									End TAG 0.00 0.00 0.00									End TAG 1.00 4.98 1.00									End TAG 1.00 2.75 1.00
End TAA 0.00 0.00 0.00								End TAA 0.00 0.00 0.00									End TAA 1.00 2.67 1.00									End TAA 1.00 2.65 1.00									End TAA 0.00 0.00 0.00									End TAA 0.00 0.00 0.00
Results for 147 residue sequence "atp8" starting "ATGCCACAAT"								Results for 147 residue sequence "atp8" starting "ATGCCACAAC"									Results for 147 residue sequence "atp8" starting "ATGCCACAAC"									Results for 147 residue sequence "atp8" starting "ATGCCACAAC"									Results for 147 residue sequence "atp8" starting "ATGCCACAAC"									Results for 147 residue sequence "atp8" starting "ATGCCACAAC"
AmAcid Codon Number /1000 Fraction ..								AmAcid Codon Number /1000 Fraction ..									AmAcid Codon Number /1000 Fraction ..									AmAcid Codon Number /1000 Fraction ..									AmAcid Codon Number /1000 Fraction ..									AmAcid Codon Number /1000 Fraction ..
Ala GCG 0.00 0.00 0.00								Ala GCG 0.00 0.00 0.00									Ala GCG 0.00 0.00 0.00									Ala GCG 0.00 0.00 0.00									Ala GCG 0.00 0.00 0.00									Ala GCG 0.00 0.00 0.00
Ala GCA 0.00 0.00 0.00								Ala GCA 0.00 0.00 0.00									Ala GCA 0.00 0.00 0.00									Ala GCA 0.00 0.00 0.00									Ala GCA 0.00 0.00 0.00									Ala GCA 0.00 0.00 0.00
Ala GCT 0.00 0.00 0.00								Ala GCT 0.00 0.00 0.00									Ala GCT 0.00 0.00 0.00									Ala GCT 0.00 0.00 0.00									Ala GCT 0.00 0.00 0.00									Ala GCT 0.00 0.00 0.00
Ala GCC 1.00 20.41 1.00								Ala GCC 1.00 20.41 1.00									Ala GCC 1.00 20.41 1.00									Ala GCC 1.00 20.41 1.00									Ala GCC 1.00 20.41 1.00									Ala GCC 1.00 20.41 1.00
Cys TGT 0.00 0.00 0.00								Cys TGT 0.00 0.00 0.00									Cys TGT 0.00 0.00 0.00									Cys TGT 0.00 0.00 0.00									Cys TGT 0.00 0.00 0.00									Cys TGT 0.00 0.00 0.00
Cys TGC 0.00 0.00 0.00								Cys TGC 0.00 0.00 0.00									Cys TGC 0.00 0.00 0.00									Cys TGC 0.00 0.00 0.00									Cys TGC 0.00 0.00 0.00									Cys TGC 0.00 0.00 0.00
Asp GAT 0.00 0.00 0.00								Asp GAT 0.00 0.00 0.00									Asp GAT 0.00 0.00 0.00									Asp GAT 0.00 0.00 0.00									Asp GAT 0.00 0.00 0.00									Asp GAT 0.00 0.00 0.00
Asp GAC 0.00 0.00 0.00								Asp GAC 0.00 0.00 0.00									Asp GAC 0.00 0.00 0.00									Asp GAC 0.00 0.00 0.00									Asp GAC 0.00 0.00 0.00									Asp GAC 0.00 0.00 0.00
Glu GAG 0.00 0.00 0.00								Glu GAG 0.00 0.00 0.00									Glu GAG 0.00 0.00 0.00									Glu GAG 0.00 0.00 0.00									Glu GAG 0.00 0.00 0.00									Glu GAG 0.00 0.00 0.00
Glu GAA 0.00 0.00 0.00								Glu GAA 0.00 0.00 0.00									Glu GAA 0.00 0.00 0.00									Glu GAA 0.00 0.00 0.00									Glu GAA 0.00 0.00 0.00									Glu GAA 0.00 0.00 0.00
Phe TTT 8.00 163.27 1.00								Phe TTT 8.00 163.27 1.00									Phe TTT 8.00 163.27 1.00									Phe TTT 8.00 163.27 1.00									Phe TTT 8.00 163.27 1.00									Phe TTT 8.00 163.27 1.00
Phe TTC 0.00 0.00 0.00								Phe TTC 0.00 0.00 0.00									Phe TTC 0.00 0.00 0.00									Phe TTC 0.00 0.00 0.00									Phe TTC 0.00 0.00 0.00									Phe TTC 0.00 0.00 0.00
Gly GGG 0.00 0.00 0.00								Gly GGG 0.00 0.00 0.00									Gly GGG 0.00 0.00 0.00									Gly GGG 0.00 0.00 0.00									Gly GGG 0.00 0.00 0.00									Gly GGG 0.00 0.00 0.00
Gly GGA 0.00 0.00 0.00								Gly GGA 0.00 0.00 0.00									Gly GGA 0.00 0.00 0.00									Gly GGA 0.00 0.00 0.00									Gly GGA 0.00 0.00 0.00									Gly GGA 0.00 0.00 0.00
Gly GGT 0.00 0.00 0.00								Gly GGT 0.00 0.00 0.00									Gly GGT 0.00 0.00 0.00									Gly GGT 0.00 0.00 0.00									Gly GGT 0.00 0.00 0.00									Gly GGT 0.00 0.00 0.00
Gly GGC 0.00 0.00 0.00								Gly GGC 0.00 0.00 0.00									Gly GGC 0.00 0.00 0.00									Gly GGC 0.00 0.00 0.00									Gly GGC 0.00 0.00 0.00									Gly GGC 0.00 0.00 0.00
His CAT 0.00 0.00 0.00								His CAT 0.00 0.00 0.00									His CAT 0.00 0.00 0.00									His CAT 0.00 0.00 0.00									His CAT 0.00 0.00 0.00									His CAT 0.00 0.00 0.00
His CAC 0.00 0.00 0.00								His CAC 0.00 0.00 0.00									His CAC 0.00 0.00 0.00									His CAC 0.00 0.00 0.00									His CAC 0.00 0.00 0.00									His CAC 0.00 0.00 0.00
Ile ATA 4.00 81.63 0.57								Ile ATA 4.00 81.63 0.57									Ile ATA 4.00 81.63 0.57									Ile ATA 4.00 81.63 0.57									Ile ATA 4.00 81.63 0.57									Ile ATA 4.00 81.63 0.57
Ile ATT 2.00 40.82 0.29								Ile ATT 2.00 40.82 0.29									Ile ATT 2.00 40.82 0.29									Ile ATT 2.00 40.82 0.29									Ile ATT 2.00 40.82 0.29									Ile ATT 2.00 40.82 0.29
Ile ATC 1.00 20.41 0.14								Ile ATC 1.00 20.41 0.14									Ile ATC 1.00 20.41 0.14									Ile ATC 1.00 20.41 0.14									Ile ATC 1.00 20.41 0.14									Ile ATC 1.00 20.41 0.14
Lys AAG 0.00 0.00 0.00								Lys AAG 1.00 20.41 0.50									Lys AAG 0.00 0.00 0.00									Lys AAG 0.00 0.00 0.00									Lys AAG 0.00 0.00 0.00									Lys AAG 0.00 0.00 0.00
Lys AAA 2.00 40.82 1.00								Lys AAA 1.00 20.41 0.50									Lys AAA 2.00 40.82 1.00									Lys AAA 2.00 40.82 1.00									Lys AAA 2.00 40.82 1.00									Lys AAA 2.00 40.82 1.00
Leu TTG 1.00 20.41 0.17								Leu TTG 0.00 0.00 0.00									Leu TTG 0.00 0.00 0.00									Leu TTG 0.00 0.00 0.00									Leu TTG 0.00 0.00 0.00									Leu TTG 0.00 0.00 0.00
Leu TTA 5.00 102.04 0.83								Leu TTA 5.00 102.04 0.83									Leu TTA 5.00 102.04 0.83									Leu TTA 5.00 102.04 0.83									Leu TTA 5.00 102.04 0.83									Leu TTA 5.00 102.04 0.83
Leu CTG 0.00 0.00 0.00								Leu CTG 0.00 0.00 0.00									Leu CTG 0.00 0.00 0.00									Leu CTG 0.00 0.00 0.00									Leu CTG 0.00 0.00 0.00									Leu CTG 0.00 0.00 0.00
Leu CTA 0.00 0.00 0.00								Leu CTA 1.00 20.41 0.17									Leu CTA 1.00 20.41 0.17									Leu CTA 1.00 20.41 0.17									Leu CTA 1.00 20.41 0.17									Leu CTA 1.00 20.41 0.17
Leu CTT 0.00 0.00 0.00								Leu CTT 0.00 0.00 0.00									Leu CTT 0.00 0.00 0.00									Leu CTT 0.00 0.00 0.00									Leu CTT 0.00 0.00 0.00									Leu CTT 0.00 0.00 0.00
Leu CTC 0.00 0.00 0.00								Leu CTC 0.00 0.00 0.00									Leu CTC 0.00 0.00 0.00									Leu CTC 0.00 0.00 0.00									Leu CTC 0.00 0.00 0.00									Leu CTC 0.00 0.00 0.00
Met ATG 2.00 40.82 1.00								Met ATG 2.00 40.82 1.00									Met ATG 2.00 40.82 1.00									Met ATG 2.00 40.82 1.00									Met ATG 2.00 40.82 1.00									Met ATG 2.00 40.82 1.00
Asn AAT 1.00 20.41 1.00								Asn AAT 1.00 20.41 1.00									Asn AAT 1.00 20.41 1.00									Asn AAT 1.00 20.41 1.00									Asn AAT 1.00 20.41 1.00									Asn AAT 1.00 20.41 1.00
Asn AAC 0.00 0.00 0.00								Asn AAC 0.00 0.00 0.00									Asn AAC 0.00 0.00 0.00									Asn AAC 0.00 0.00 0.00									Asn AAC 0.00 0.00 0.00									Asn AAC 0.00 0.00 0.00
Pro CCG 0.00 0.00 0.00								Pro CCG 0.00 0.00 0.00									Pro CCG 0.00 0.00 0.00									Pro CCG 0.00 0.00 0.00									Pro CCG 0.00 0.00 0.00									Pro CCG 0.00 0.00 0.00
Pro CCA 1.00 20.41 0.33								Pro CCA 1.00 20.41 0.33									Pro CCA 1.00 20.41 0.33									Pro CCA 1.00 20.41 0.33									Pro CCA 1.00 20.41 0.33									Pro CCA 1.00 20.41 0.33
Pro CCT 1.00 20.41 0.33								Pro CCT 1.00 20.41 0.33									Pro CCT 1.00 20.41 0.33									Pro CCT 1.00 20.41 0.33									Pro CCT 1.00 20.41 0.33									Pro CCT 1.00 20.41 0.33
Pro CCC 1.00 20.41 0.33								Pro CCC 1.00 20.41 0.33									Pro CCC 1.00 20.41 0.33									Pro CCC 1.00 20.41 0.33									Pro CCC 1.00 20.41 0.33									Pro CCC 1.00 20.41 0.33
Gln CAG 0.00 0.00 0.00								Gln CAG 0.00 0.00 0.00									Gln CAG 0.00 0.00 0.00									Gln CAG 0.00 0.00 0.00									Gln CAG 0.00 0.00 0.00									Gln CAG 0.00 0.00 0.00
Gln CAA 2.00 40.82 1.00								Gln CAA 2.00 40.82 1.00									Gln CAA 2.00 40.82 1.00									Gln CAA 2.00 40.82 1.00									Gln CAA 2.00 40.82 1.00									Gln CAA 2.00 40.82 1.00
Arg AGG 0.00 0.00 0.00								Arg AGG 0.00 0.00 0.00									Arg AGG 0.00 0.00 0.00									Arg AGG 0.00 0.00 0.00									Arg AGG 0.00 0.00 0.00									Arg AGG 0.00 0.00 0.00
Arg AGA 2.00 40.82 0.67								Arg AGA 2.00 40.82 0.67									Arg AGA 2.00 40.82 0.67									Arg AGA 2.00 40.82 0.67									Arg AGA 2.00 40.82 0.67									Arg AGA 2.00 40.82 0.67
Arg CGG 0.00 0.00 0.00								Arg CGG 0.00 0.00 0.00									Arg CGG 0.00 0.00 0.00									Arg CGG 0.00 0.00 0.00									Arg CGG 0.00 0.00 0.00									Arg CGG 0.00 0.00 0.00
Arg CGA 0.00 0.00 0.00								Arg CGA 0.00 0.00 0.00									Arg CGA 0.00 0.00 0.00									Arg CGA 0.00 0.00 0.00									Arg CGA 0.00 0.00 0.00									Arg CGA 0.00 0.00 0.00
Arg CGT 1.00 20.41 0.33								Arg CGT 1.00 20.41 0.33									Arg CGT 1.00 20.41 0.33									Arg CGT 1.00 20.41 0.33									Arg CGT 1.00 20.41 0.33									Arg CGT 1.00 20.41 0.33
Arg CGC 0.00 0.00 0.00								Arg CGC 0.00 0.00 0.00									Arg CGC 0.00 0.00 0.00									Arg CGC 0.00 0.00 0.00									Arg CGC 0.00 0.00 0.00									Arg CGC 0.00 0.00 0.00
Ser AGT 0.00 0.00 0.00								Ser AGT 0.00 0.00 0.00									Ser AGT 0.00 0.00 0.00									Ser AGT 0.00 0.00 0.00									Ser AGT 0.00 0.00 0.00									Ser AGT 0.00 0.00 0.00
Ser AGC 1.00 20.41 0.33								Ser AGC 1.00 20.41 0.33									Ser AGC 1.00 20.41 0.33									Ser AGC 1.00 20.41 0.33									Ser AGC 1.00 20.41 0.33									Ser AGC 1.00 20.41 0.33
Ser TCG 0.00 0.00 0.00								Ser TCG 0.00 0.00 0.00									Ser TCG 0.00 0.00 0.00									Ser TCG 0.00 0.00 0.00									Ser TCG 0.00 0.00 0.00									Ser TCG 0.00 0.00 0.00
Ser TCA 1.00 20.41 0.33								Ser TCA 1.00 20.41 0.33									Ser TCA 1.00 20.41 0.33									Ser TCA 1.00 20.41 0.33									Ser TCA 1.00 20.41 0.33									Ser TCA 1.00 20.41 0.33
Ser TCT 1.00 20.41 0.33								Ser TCT 1.00 20.41 0.33									Ser TCT 1.00 20.41 0.33									Ser TCT 1.00 20.41 0.33									Ser TCT 1.00 20.41 0.33									Ser TCT 1.00 20.41 0.33
Ser TCC 0.00 0.00 0.00								Ser TCC 0.00 0.00 0.00									Ser TCC 0.00 0.00 0.00									Ser TCC 0.00 0.00 0.00									Ser TCC 0.00 0.00 0.00									Ser TCC 0.00 0.00 0.00
Thr ACG 0.00 0.00 0.00								Thr ACG 0.00 0.00 0.00									Thr ACG 0.00 0.00 0.00									Thr ACG 0.00 0.00 0.00									Thr ACG 0.00 0.00 0.00									Thr ACG 0.00 0.00 0.00
Thr ACA 1.00 20.41 1.00								Thr ACA 1.00 20.41 1.00									Thr ACA 1.00 20.41 1.00									Thr ACA 1.00 20.41 1.00									Thr ACA 1.00 20.41 1.00									Thr ACA 1.00 20.41 1.00
Thr ACT 0.00 0.00 0.00								Thr ACT 0.00 0.00 0.00									Thr ACT 0.00 0.00 0.00									Thr ACT 0.00 0.00 0.00									Thr ACT 0.00 0.00 0.00									Thr ACT 0.00 0.00 0.00
Thr ACC 0.00 0.00 0.00								Thr ACC 0.00 0.00 0.00									Thr ACC 0.00 0.00 0.00									Thr ACC 0.00 0.00 0.00									Thr ACC 0.00 0.00 0.00									Thr ACC 0.00 0.00 0.00
Val GTG 1.00 20.41 0.17								Val GTG 2.00 40.82 0.33									Val GTG 1.00 20.41 0.17									Val GTG 1.00 20.41 0.17									Val GTG 2.00 40.82 0.33									Val GTG 2.00 40.82 0.33
Val GTA 2.00 40.82 0.33								Val GTA 2.00 40.82 0.33									Val GTA 2.00 40.82 0.33									Val GTA 2.00 40.82 0.33									Val GTA 2.00 40.82 0.33									Val GTA 2.00 40.82 0.33
Val GTT 3.00 61.22 0.50								Val GTT 1.00 20.41 0.17									Val GTT 2.00 40.82 0.33									Val GTT 2.00 40.82 0.33									Val GTT 1.00 20.41 0.17									Val GTT 1.00 20.41 0.17
Val GTC 0.00 0.00 0.00								Val GTC 1.00 20.41 0.17									Val GTC 1.00 20.41 0.17									Val GTC 1.00 20.41 0.17									Val GTC 1.00 20.41 0.17									Val GTC 1.00 20.41 0.17
Trp TGG 0.00 0.00 0.00								Trp TGG 0.00 0.00 0.00									Trp TGG 0.00 0.00 0.00									Trp TGG 0.00 0.00 0.00									Trp TGG 0.00 0.00 0.00									Trp TGG 0.00 0.00 0.00
Trp TGA 0.00 0.00 0.00								Trp TGA 0.00 0.00 0.00									Trp TGA 0.00 0.00 0.00									Trp TGA 0.00 0.00 0.00									Trp TGA 0.00 0.00 0.00									Trp TGA 0.00 0.00 0.00
Tyr TAT 3.00 61.22 1.00								Tyr TAT 3.00 61.22 1.00									Tyr TAT 3.00 61.22 1.00									Tyr TAT 3.00 61.22 1.00									Tyr TAT 3.00 61.22 1.00									Tyr TAT 3.00 61.22 1.00
Tyr TAC 0.00 0.00 0.00								Tyr TAC 0.00 0.00 0.00									Tyr TAC 0.00 0.00 0.00									Tyr TAC 0.00 0.00 0.00									Tyr TAC 0.00 0.00 0.00									Tyr TAC 0.00 0.00 0.00
End TAG 0.00 0.00 0.00								End TAG 0.00 0.00 0.00									End TAG 0.00 0.00 0.00									End TAG 0.00 0.00 0.00									End TAG 0.00 0.00 0.00									End TAG 0.00 0.00 0.00
End TAA 1.00 20.41 1.00								End TAA 1.00 20.41 1.00									End TAA 1.00 20.41 1.00									End TAA 1.00 20.41 1.00									End TAA 1.00 20.41 1.00									End TAA 1.00 20.41 1.00
Results for 780 residue sequence "atp6" starting "ATGTTTAATT"								Results for 771 residue sequence "atp6" starting "ATGTTTAATT"									Results for 891 residue sequence "atp6" starting "ATGTTTAATT"									Results for 780 residue sequence "atp6" starting "ATGTTTAATT"									Results for 780 residue sequence "atp6" starting "ATGTTAAATT"									Results for 780 residue sequence "atp6" starting "ATGTTAAATT"
AmAcid Codon Number /1000 Fraction ..								AmAcid Codon Number /1000 Fraction ..									AmAcid Codon Number /1000 Fraction ..									AmAcid Codon Number /1000 Fraction ..									AmAcid Codon Number /1000 Fraction ..									AmAcid Codon Number /1000 Fraction ..
Ala GCG 1.00 3.85 0.06								Ala GCG 2.00 7.78 0.17									Ala GCG 2.00 6.73 0.15									Ala GCG 1.00 3.85 0.06									Ala GCG 1.00 3.85 0.06									Ala GCG 1.00 3.85 0.07
Ala GCA 4.00 15.38 0.25								Ala GCA 3.00 11.67 0.25									Ala GCA 5.00 16.84 0.38									Ala GCA 6.00 23.08 0.33									Ala GCA 5.00 19.23 0.31									Ala GCA 3.00 11.54 0.20
Ala GCT 5.00 19.23 0.31								Ala GCT 6.00 23.35 0.50									Ala GCT 4.00 13.47 0.31									Ala GCT 7.00 26.92 0.39									Ala GCT 6.00 23.08 0.38									Ala GCT 7.00 26.92 0.47
Ala GCC 6.00 23.08 0.38								Ala GCC 1.00 3.89 0.08									Ala GCC 2.00 6.73 0.15									Ala GCC 4.00 15.38 0.22									Ala GCC 4.00 15.38 0.25									Ala GCC 4.00 15.38 0.27
Cys TGT 1.00 3.85 1.00								Cys TGT 1.00 3.89 0.50									Cys TGT 1.00 3.37 0.14									Cys TGT 2.00 7.69 1.00									Cys TGT 2.00 7.69 1.00									Cys TGT 1.00 3.85 1.00
Cys TGC 0.00 0.00 0.00								Cys TGC 1.00 3.89 0.50									Cys TGC 6.00 20.20 0.86									Cys TGC 0.00 0.00 0.00									Cys TGC 0.00 0.00 0.00									Cys TGC 0.00 0.00 0.00
Asp GAT 4.00 15.38 1.00								Asp GAT 4.00 15.56 1.00									Asp GAT 2.00 6.73 1.00									Asp GAT 4.00 15.38 1.00									Asp GAT 4.00 15.38 1.00									Asp GAT 4.00 15.38 1.00
Asp GAC 0.00 0.00 0.00								Asp GAC 0.00 0.00 0.00									Asp GAC 0.00 0.00 0.00									Asp GAC 0.00 0.00 0.00									Asp GAC 0.00 0.00 0.00									Asp GAC 0.00 0.00 0.00
Glu GAG 3.00 11.54 0.60								Glu GAG 2.00 7.78 0.40									Glu GAG 1.00 3.37 0.20									Glu GAG 1.00 3.85 0.20									Glu GAG 2.00 7.69 0.40									Glu GAG 1.00 3.85 0.20
Glu GAA 2.00 7.69 0.40								Glu GAA 3.00 11.67 0.60									Glu GAA 4.00 13.47 0.80									Glu GAA 4.00 15.38 0.80									Glu GAA 3.00 11.54 0.60									Glu GAA 4.00 15.38 0.80
Phe TTT 19.00 73.08 0.83								Phe TTT 13.00 50.58 0.65									Phe TTT 17.00 57.24 0.65									Phe TTT 13.00 50.00 0.59									Phe TTT 15.00 57.69 0.71									Phe TTT 13.00 50.00 0.62
Phe TTC 4.00 15.38 0.17								Phe TTC 7.00 27.24 0.35									Phe TTC 9.00 30.30 0.35									Phe TTC 9.00 34.62 0.41									Phe TTC 6.00 23.08 0.29									Phe TTC 8.00 30.77 0.38
Gly GGG 3.00 11.54 0.17								Gly GGG 2.00 7.78 0.11									Gly GGG 2.00 6.73 0.14									Gly GGG 3.00 11.54 0.17									Gly GGG 4.00 15.38 0.22									Gly GGG 1.00 3.85 0.06
Gly GGA 6.00 23.08 0.33								Gly GGA 4.00 15.56 0.22									Gly GGA 2.00 6.73 0.14									Gly GGA 4.00 15.38 0.22									Gly GGA 3.00 11.54 0.17									Gly GGA 4.00 15.38 0.24
Gly GGT 9.00 34.62 0.50								Gly GGT 10.00 38.91 0.56									Gly GGT 9.00 30.30 0.64									Gly GGT 9.00 34.62 0.50									Gly GGT 11.00 42.31 0.61									Gly GGT 12.00 46.15 0.71
Gly GGC 0.00 0.00 0.00								Gly GGC 2.00 7.78 0.11									Gly GGC 1.00 3.37 0.07									Gly GGC 2.00 7.69 0.11									Gly GGC 0.00 0.00 0.00									Gly GGC 0.00 0.00 0.00
His CAT 4.00 15.38 0.67								His CAT 5.00 19.46 0.83									His CAT 3.00 10.10 0.75									His CAT 5.00 19.23 0.83									His CAT 3.00 11.54 0.50									His CAT 4.00 15.38 0.67
His CAC 2.00 7.69 0.33								His CAC 1.00 3.89 0.17									His CAC 1.00 3.37 0.25									His CAC 1.00 3.85 0.17									His CAC 3.00 11.54 0.50									His CAC 2.00 7.69 0.33
Ile ATA 24.00 92.31 0.71								Ile ATA 20.00 77.82 0.67									Ile ATA 15.00 50.51 0.41									Ile ATA 17.00 65.38 0.59									Ile ATA 22.00 84.62 0.71									Ile ATA 25.00 96.15 0.78
Ile ATT 6.00 23.08 0.18								Ile ATT 5.00 19.46 0.17									Ile ATT 17.00 57.24 0.46									Ile ATT 9.00 34.62 0.31									Ile ATT 7.00 26.92 0.23									Ile ATT 5.00 19.23 0.16
Ile ATC 4.00 15.38 0.12								Ile ATC 5.00 19.46 0.17									Ile ATC 5.00 16.84 0.14									Ile ATC 3.00 11.54 0.10									Ile ATC 2.00 7.69 0.06									Ile ATC 2.00 7.69 0.06
Lys AAG 0.00 0.00 0.00								Lys AAG 0.00 0.00 0.00									Lys AAG 4.00 13.47 0.50									Lys AAG 0.00 0.00 0.00									Lys AAG 0.00 0.00 0.00									Lys AAG 0.00 0.00 0.00
Lys AAA 3.00 11.54 1.00								Lys AAA 4.00 15.56 1.00									Lys AAA 4.00 13.47 0.50									Lys AAA 3.00 11.54 1.00									Lys AAA 3.00 11.54 1.00									Lys AAA 4.00 15.38 1.00
Leu TTG 3.00 11.54 0.06								Leu TTG 4.00 15.56 0.09									Leu TTG 7.00 23.57 0.16									Leu TTG 5.00 19.23 0.11									Leu TTG 2.00 7.69 0.04									Leu TTG 3.00 11.54 0.06
Leu TTA 36.00 138.46 0.75								Leu TTA 31.00 120.62 0.67									Leu TTA 27.00 90.91 0.60									Leu TTA 32.00 123.08 0.70									Leu TTA 38.00 146.15 0.79									Leu TTA 38.00 146.15 0.79
Leu CTG 0.00 0.00 0.00								Leu CTG 3.00 11.67 0.07									Leu CTG 1.00 3.37 0.02									Leu CTG 3.00 11.54 0.07									Leu CTG 3.00 11.54 0.06									Leu CTG 3.00 11.54 0.06
Leu CTA 4.00 15.38 0.08								Leu CTA 6.00 23.35 0.13									Leu CTA 4.00 13.47 0.09									Leu CTA 5.00 19.23 0.11									Leu CTA 2.00 7.69 0.04									Leu CTA 1.00 3.85 0.02
Leu CTT 5.00 19.23 0.10								Leu CTT 2.00 7.78 0.04									Leu CTT 6.00 20.20 0.13									Leu CTT 1.00 3.85 0.02									Leu CTT 2.00 7.69 0.04									Leu CTT 2.00 7.69 0.04
Leu CTC 0.00 0.00 0.00								Leu CTC 0.00 0.00 0.00									Leu CTC 0.00 0.00 0.00									Leu CTC 0.00 0.00 0.00									Leu CTC 1.00 3.85 0.02									Leu CTC 1.00 3.85 0.02
Met ATG 3.00 11.54 1.00								Met ATG 4.00 15.56 1.00									Met ATG 4.00 13.47 1.00									Met ATG 3.00 11.54 1.00									Met ATG 3.00 11.54 1.00									Met ATG 4.00 15.38 1.00
Asn AAT 14.00 53.85 0.82								Asn AAT 12.00 46.69 0.75									Asn AAT 17.00 57.24 0.74									Asn AAT 11.00 42.31 0.69									Asn AAT 12.00 46.15 0.75									Asn AAT 12.00 46.15 0.71
Asn AAC 3.00 11.54 0.18								Asn AAC 4.00 15.56 0.25									Asn AAC 6.00 20.20 0.26									Asn AAC 5.00 19.23 0.31									Asn AAC 4.00 15.38 0.25									Asn AAC 5.00 19.23 0.29
Pro CCG 0.00 0.00 0.00								Pro CCG 1.00 3.89 0.11									Pro CCG 2.00 6.73 0.22									Pro CCG 1.00 3.85 0.10									Pro CCG 0.00 0.00 0.00									Pro CCG 0.00 0.00 0.00
Pro CCA 2.00 7.69 0.22								Pro CCA 1.00 3.89 0.11									Pro CCA 2.00 6.73 0.22									Pro CCA 0.00 0.00 0.00									Pro CCA 1.00 3.85 0.10									Pro CCA 2.00 7.69 0.20
Pro CCT 6.00 23.08 0.67								Pro CCT 6.00 23.35 0.67									Pro CCT 4.00 13.47 0.44									Pro CCT 6.00 23.08 0.60									Pro CCT 7.00 26.92 0.70									Pro CCT 8.00 30.77 0.80
Pro CCC 1.00 3.85 0.11								Pro CCC 1.00 3.89 0.11									Pro CCC 1.00 3.37 0.11									Pro CCC 3.00 11.54 0.30									Pro CCC 2.00 7.69 0.20									Pro CCC 0.00 0.00 0.00
Gln CAG 1.00 3.85 0.13								Gln CAG 1.00 3.89 0.14									Gln CAG 2.00 6.73 0.25									Gln CAG 1.00 3.85 0.13									Gln CAG 1.00 3.85 0.13									Gln CAG 1.00 3.85 0.13
Gln CAA 7.00 26.92 0.88								Gln CAA 6.00 23.35 0.86									Gln CAA 6.00 20.20 0.75									Gln CAA 7.00 26.92 0.88									Gln CAA 7.00 26.92 0.88									Gln CAA 7.00 26.92 0.88
Arg AGG 0.00 0.00 0.00								Arg AGG 0.00 0.00 0.00									Arg AGG 4.00 13.47 0.31									Arg AGG 0.00 0.00 0.00									Arg AGG 0.00 0.00 0.00									Arg AGG 0.00 0.00 0.00
Arg AGA 4.00 15.38 1.00								Arg AGA 3.00 11.67 1.00									Arg AGA 7.00 23.57 0.54									Arg AGA 4.00 15.38 1.00									Arg AGA 4.00 15.38 1.00									Arg AGA 3.00 11.54 1.00
Arg CGG 0.00 0.00 0.00								Arg CGG 0.00 0.00 0.00									Arg CGG 0.00 0.00 0.00									Arg CGG 0.00 0.00 0.00									Arg CGG 0.00 0.00 0.00									Arg CGG 0.00 0.00 0.00
Arg CGA 0.00 0.00 0.00								Arg CGA 0.00 0.00 0.00									Arg CGA 0.00 0.00 0.00									Arg CGA 0.00 0.00 0.00									Arg CGA 0.00 0.00 0.00									Arg CGA 0.00 0.00 0.00
Arg CGT 0.00 0.00 0.00								Arg CGT 0.00 0.00 0.00									Arg CGT 1.00 3.37 0.08									Arg CGT 0.00 0.00 0.00									Arg CGT 0.00 0.00 0.00									Arg CGT 0.00 0.00 0.00
Arg CGC 0.00 0.00 0.00								Arg CGC 0.00 0.00 0.00									Arg CGC 1.00 3.37 0.08									Arg CGC 0.00 0.00 0.00									Arg CGC 0.00 0.00 0.00									Arg CGC 0.00 0.00 0.00
Ser AGT 10.00 38.46 0.43								Ser AGT 9.00 35.02 0.35									Ser AGT 11.00 37.04 0.41									Ser AGT 11.00 42.31 0.48									Ser AGT 11.00 42.31 0.46									Ser AGT 8.00 30.77 0.35
Ser AGC 1.00 3.85 0.04								Ser AGC 3.00 11.67 0.12									Ser AGC 5.00 16.84 0.19									Ser AGC 3.00 11.54 0.13									Ser AGC 2.00 7.69 0.08									Ser AGC 4.00 15.38 0.17
Ser TCG 0.00 0.00 0.00								Ser TCG 1.00 3.89 0.04									Ser TCG 0.00 0.00 0.00									Ser TCG 0.00 0.00 0.00									Ser TCG 1.00 3.85 0.04									Ser TCG 0.00 0.00 0.00
Ser TCA 9.00 34.62 0.39								Ser TCA 2.00 7.78 0.08									Ser TCA 4.00 13.47 0.15									Ser TCA 5.00 19.23 0.22									Ser TCA 6.00 23.08 0.25									Ser TCA 8.00 30.77 0.35
Ser TCT 3.00 11.54 0.13								Ser TCT 9.00 35.02 0.35									Ser TCT 4.00 13.47 0.15									Ser TCT 1.00 3.85 0.04									Ser TCT 3.00 11.54 0.13									Ser TCT 2.00 7.69 0.09
Ser TCC 0.00 0.00 0.00								Ser TCC 2.00 7.78 0.08									Ser TCC 3.00 10.10 0.11									Ser TCC 3.00 11.54 0.13									Ser TCC 1.00 3.85 0.04									Ser TCC 1.00 3.85 0.04
Thr ACG 1.00 3.85 0.06								Thr ACG 0.00 0.00 0.00									Thr ACG 2.00 6.73 0.11									Thr ACG 0.00 0.00 0.00									Thr ACG 0.00 0.00 0.00									Thr ACG 0.00 0.00 0.00
Thr ACA 7.00 26.92 0.44								Thr ACA 8.00 31.13 0.47									Thr ACA 8.00 26.94 0.44									Thr ACA 9.00 34.62 0.64									Thr ACA 9.00 34.62 0.60									Thr ACA 9.00 34.62 0.56
Thr ACT 8.00 30.77 0.50								Thr ACT 9.00 35.02 0.53									Thr ACT 6.00 20.20 0.33									Thr ACT 5.00 19.23 0.36									Thr ACT 6.00 23.08 0.40									Thr ACT 7.00 26.92 0.44
Thr ACC 0.00 0.00 0.00								Thr ACC 0.00 0.00 0.00									Thr ACC 2.00 6.73 0.11									Thr ACC 0.00 0.00 0.00									Thr ACC 0.00 0.00 0.00									Thr ACC 0.00 0.00 0.00
Val GTG 1.00 3.85 0.10								Val GTG 0.00 0.00 0.00									Val GTG 3.00 10.10 0.23									Val GTG 3.00 11.54 0.18									Val GTG 1.00 3.85 0.07									Val GTG 1.00 3.85 0.07
Val GTA 1.00 3.85 0.10								Val GTA 8.00 31.13 0.50									Val GTA 5.00 16.84 0.38									Val GTA 8.00 30.77 0.47									Val GTA 6.00 23.08 0.43									Val GTA 7.00 26.92 0.50
Val GTT 6.00 23.08 0.60								Val GTT 7.00 27.24 0.44									Val GTT 5.00 16.84 0.38									Val GTT 5.00 19.23 0.29									Val GTT 6.00 23.08 0.43									Val GTT 5.00 19.23 0.36
Val GTC 2.00 7.69 0.20								Val GTC 1.00 3.89 0.06									Val GTC 0.00 0.00 0.00									Val GTC 1.00 3.85 0.06									Val GTC 1.00 3.85 0.07									Val GTC 1.00 3.85 0.07
Trp TGG 0.00 0.00 0.00								Trp TGG 0.00 0.00 0.00									Trp TGG 4.00 13.47 0.80									Trp TGG 0.00 0.00 0.00									Trp TGG 0.00 0.00 0.00									Trp TGG 0.00 0.00 0.00
Trp TGA 1.00 3.85 1.00								Trp TGA 1.00 3.89 1.00									Trp TGA 1.00 3.37 0.20									Trp TGA 1.00 3.85 1.00									Trp TGA 1.00 3.85 1.00									Trp TGA 1.00 3.85 1.00
Tyr TAT 8.00 30.77 0.80								Tyr TAT 6.00 23.35 0.60									Tyr TAT 6.00 20.20 0.40									Tyr TAT 6.00 23.08 0.60									Tyr TAT 7.00 26.92 0.70									Tyr TAT 6.00 23.08 0.60
Tyr TAC 2.00 7.69 0.20								Tyr TAC 4.00 15.56 0.40									Tyr TAC 9.00 30.30 0.60									Tyr TAC 4.00 15.38 0.40									Tyr TAC 3.00 11.54 0.30									Tyr TAC 4.00 15.38 0.40
End TAG 0.00 0.00 0.00								End TAG 0.00 0.00 0.00									End TAG 0.00 0.00 0.00									End TAG 0.00 0.00 0.00									End TAG 0.00 0.00 0.00									End TAG 0.00 0.00 0.00
End TAA 1.00 3.85 1.00								End TAA 1.00 3.89 1.00									End TAA 1.00 3.37 1.00									End TAA 1.00 3.85 1.00									End TAA 1.00 3.85 1.00									End TAA 1.00 3.85 1.00
Results for 1698 residue sequence "nad2" starting "ATGGTAATTT"								Results for 1698 residue sequence "nad2" starting "ATGGTAATCT"									Results for 1698 residue sequence "nad2" starting "ATGGTAATTT"									Results for 1698 residue sequence "nad2" starting "ATGGTAATTT"									Results for 1698 residue sequence "nad2" starting "ATGGTAATTT"									Results for 1698 residue sequence "nad2" starting "ATGGTAATTT"
AmAcid Codon Number /1000 Fraction ..								AmAcid Codon Number /1000 Fraction ..									AmAcid Codon Number /1000 Fraction ..									AmAcid Codon Number /1000 Fraction ..									AmAcid Codon Number /1000 Fraction ..									AmAcid Codon Number /1000 Fraction ..
Ala GCG 1.00 1.77 0.03								Ala GCG 1.00 1.77 0.03									Ala GCG 1.00 1.77 0.03									Ala GCG 1.00 1.77 0.03									Ala GCG 1.00 1.77 0.03									Ala GCG 1.00 1.77 0.03
Ala GCA 7.00 12.37 0.24								Ala GCA 8.00 14.13 0.27									Ala GCA 8.00 14.13 0.26									Ala GCA 8.00 14.13 0.26									Ala GCA 7.00 12.37 0.23									Ala GCA 7.00 12.37 0.23
Ala GCT 16.00 28.27 0.55								Ala GCT 14.00 24.73 0.47									Ala GCT 16.00 28.27 0.52									Ala GCT 16.00 28.27 0.52									Ala GCT 17.00 30.04 0.55									Ala GCT 17.00 30.04 0.55
Ala GCC 5.00 8.83 0.17								Ala GCC 7.00 12.37 0.23									Ala GCC 6.00 10.60 0.19									Ala GCC 6.00 10.60 0.19									Ala GCC 6.00 10.60 0.19									Ala GCC 6.00 10.60 0.19
Cys TGT 2.00 3.53 1.00								Cys TGT 2.00 3.53 1.00									Cys TGT 2.00 3.53 1.00									Cys TGT 2.00 3.53 1.00									Cys TGT 2.00 3.53 1.00									Cys TGT 2.00 3.53 1.00
Cys TGC 0.00 0.00 0.00								Cys TGC 0.00 0.00 0.00									Cys TGC 0.00 0.00 0.00									Cys TGC 0.00 0.00 0.00									Cys TGC 0.00 0.00 0.00									Cys TGC 0.00 0.00 0.00
Asp GAT 7.00 12.37 0.64								Asp GAT 7.00 12.37 0.64									Asp GAT 7.00 12.37 0.64									Asp GAT 7.00 12.37 0.64									Asp GAT 6.00 10.60 0.55									Asp GAT 7.00 12.37 0.58
Asp GAC 4.00 7.07 0.36								Asp GAC 4.00 7.07 0.36									Asp GAC 4.00 7.07 0.36									Asp GAC 4.00 7.07 0.36									Asp GAC 5.00 8.83 0.45									Asp GAC 5.00 8.83 0.42
Glu GAG 4.00 7.07 0.27								Glu GAG 7.00 12.37 0.47									Glu GAG 4.00 7.07 0.27									Glu GAG 4.00 7.07 0.27									Glu GAG 4.00 7.07 0.27									Glu GAG 4.00 7.07 0.27
Glu GAA 11.00 19.43 0.73								Glu GAA 8.00 14.13 0.53									Glu GAA 11.00 19.43 0.73									Glu GAA 11.00 19.43 0.73									Glu GAA 11.00 19.43 0.73									Glu GAA 11.00 19.43 0.73
Phe TTT 39.00 68.90 0.83								Phe TTT 38.00 67.14 0.81									Phe TTT 40.00 70.67 0.83									Phe TTT 41.00 72.44 0.85									Phe TTT 38.00 67.14 0.81									Phe TTT 38.00 67.14 0.81
Phe TTC 8.00 14.13 0.17								Phe TTC 9.00 15.90 0.19									Phe TTC 8.00 14.13 0.17									Phe TTC 7.00 12.37 0.15									Phe TTC 9.00 15.90 0.19									Phe TTC 9.00 15.90 0.19
Gly GGG 0.00 0.00 0.00								Gly GGG 0.00 0.00 0.00									Gly GGG 1.00 1.77 0.04									Gly GGG 1.00 1.77 0.04									Gly GGG 0.00 0.00 0.00									Gly GGG 0.00 0.00 0.00
Gly GGA 8.00 14.13 0.30								Gly GGA 8.00 14.13 0.29									Gly GGA 6.00 10.60 0.22									Gly GGA 6.00 10.60 0.22									Gly GGA 8.00 14.13 0.30									Gly GGA 8.00 14.13 0.31
Gly GGT 18.00 31.80 0.67								Gly GGT 19.00 33.57 0.68									Gly GGT 20.00 35.34 0.74									Gly GGT 20.00 35.34 0.74									Gly GGT 19.00 33.57 0.70									Gly GGT 18.00 31.80 0.69
Gly GGC 1.00 1.77 0.04								Gly GGC 1.00 1.77 0.04									Gly GGC 0.00 0.00 0.00									Gly GGC 0.00 0.00 0.00									Gly GGC 0.00 0.00 0.00									Gly GGC 0.00 0.00 0.00
His CAT 5.00 8.83 0.71								His CAT 8.00 14.13 1.00									His CAT 6.00 10.60 0.75									His CAT 6.00 10.60 0.75									His CAT 7.00 12.37 0.88									His CAT 7.00 12.37 0.88
His CAC 2.00 3.53 0.29								His CAC 0.00 0.00 0.00									His CAC 2.00 3.53 0.25									His CAC 2.00 3.53 0.25									His CAC 1.00 1.77 0.13									His CAC 1.00 1.77 0.13
Ile ATA 46.00 81.27 0.64								Ile ATA 43.00 75.97 0.58									Ile ATA 44.00 77.74 0.61									Ile ATA 44.00 77.74 0.61									Ile ATA 46.00 81.27 0.63									Ile ATA 45.00 79.51 0.62
Ile ATT 22.00 38.87 0.31								Ile ATT 22.00 38.87 0.30									Ile ATT 23.00 40.64 0.32									Ile ATT 23.00 40.64 0.32									Ile ATT 24.00 42.40 0.33									Ile ATT 25.00 44.17 0.34
Ile ATC 4.00 7.07 0.06								Ile ATC 9.00 15.90 0.12									Ile ATC 5.00 8.83 0.07									Ile ATC 5.00 8.83 0.07									Ile ATC 3.00 5.30 0.04									Ile ATC 3.00 5.30 0.04
Lys AAG 2.00 3.53 0.10								Lys AAG 3.00 5.30 0.14									Lys AAG 2.00 3.53 0.11									Lys AAG 2.00 3.53 0.11									Lys AAG 2.00 3.53 0.10									Lys AAG 2.00 3.53 0.10
Lys AAA 19.00 33.57 0.90								Lys AAA 18.00 31.80 0.86									Lys AAA 17.00 30.04 0.89									Lys AAA 17.00 30.04 0.89									Lys AAA 18.00 31.80 0.90									Lys AAA 18.00 31.80 0.90
Leu TTG 4.00 7.07 0.04								Leu TTG 7.00 12.37 0.08									Leu TTG 6.00 10.60 0.07									Leu TTG 6.00 10.60 0.07									Leu TTG 6.00 10.60 0.07									Leu TTG 6.00 10.60 0.07
Leu TTA 70.00 123.67 0.77								Leu TTA 64.00 113.07 0.72									Leu TTA 66.00 116.61 0.74									Leu TTA 66.00 116.61 0.74									Leu TTA 67.00 118.37 0.74									Leu TTA 67.00 118.37 0.74
Leu CTG 2.00 3.53 0.02								Leu CTG 2.00 3.53 0.02									Leu CTG 2.00 3.53 0.02									Leu CTG 2.00 3.53 0.02									Leu CTG 2.00 3.53 0.02									Leu CTG 2.00 3.53 0.02
Leu CTA 6.00 10.60 0.07								Leu CTA 8.00 14.13 0.09									Leu CTA 7.00 12.37 0.08									Leu CTA 7.00 12.37 0.08									Leu CTA 7.00 12.37 0.08									Leu CTA 7.00 12.37 0.08
Leu CTT 9.00 15.90 0.10								Leu CTT 8.00 14.13 0.09									Leu CTT 7.00 12.37 0.08									Leu CTT 7.00 12.37 0.08									Leu CTT 7.00 12.37 0.08									Leu CTT 7.00 12.37 0.08
Leu CTC 0.00 0.00 0.00								Leu CTC 0.00 0.00 0.00									Leu CTC 1.00 1.77 0.01									Leu CTC 1.00 1.77 0.01									Leu CTC 1.00 1.77 0.01									Leu CTC 1.00 1.77 0.01
Met ATG 6.00 10.60 1.00								Met ATG 6.00 10.60 1.00									Met ATG 6.00 10.60 1.00									Met ATG 6.00 10.60 1.00									Met ATG 6.00 10.60 1.00									Met ATG 6.00 10.60 1.00
Asn AAT 19.00 33.57 0.70								Asn AAT 14.00 24.73 0.52									Asn AAT 17.00 30.04 0.61									Asn AAT 17.00 30.04 0.61									Asn AAT 17.00 30.04 0.61									Asn AAT 17.00 30.04 0.61
Asn AAC 8.00 14.13 0.30								Asn AAC 13.00 22.97 0.48									Asn AAC 11.00 19.43 0.39									Asn AAC 11.00 19.43 0.39									Asn AAC 11.00 19.43 0.39									Asn AAC 11.00 19.43 0.39
Pro CCG 1.00 1.77 0.08								Pro CCG 2.00 3.53 0.15									Pro CCG 1.00 1.77 0.08									Pro CCG 1.00 1.77 0.08									Pro CCG 1.00 1.77 0.08									Pro CCG 1.00 1.77 0.08
Pro CCA 5.00 8.83 0.38								Pro CCA 3.00 5.30 0.23									Pro CCA 5.00 8.83 0.38									Pro CCA 5.00 8.83 0.38									Pro CCA 5.00 8.83 0.38									Pro CCA 3.00 5.30 0.23
Pro CCT 7.00 12.37 0.54								Pro CCT 8.00 14.13 0.62									Pro CCT 7.00 12.37 0.54									Pro CCT 7.00 12.37 0.54									Pro CCT 7.00 12.37 0.54									Pro CCT 9.00 15.90 0.69
Pro CCC 0.00 0.00 0.00								Pro CCC 0.00 0.00 0.00									Pro CCC 0.00 0.00 0.00									Pro CCC 0.00 0.00 0.00									Pro CCC 0.00 0.00 0.00									Pro CCC 0.00 0.00 0.00
Gln CAG 1.00 1.77 0.07								Gln CAG 2.00 3.53 0.15									Gln CAG 2.00 3.53 0.15									Gln CAG 2.00 3.53 0.15									Gln CAG 2.00 3.53 0.15									Gln CAG 2.00 3.53 0.15
Gln CAA 13.00 22.97 0.93								Gln CAA 11.00 19.43 0.85									Gln CAA 11.00 19.43 0.85									Gln CAA 11.00 19.43 0.85									Gln CAA 11.00 19.43 0.85									Gln CAA 11.00 19.43 0.85
Arg AGG 0.00 0.00 0.00								Arg AGG 2.00 3.53 0.25									Arg AGG 0.00 0.00 0.00									Arg AGG 0.00 0.00 0.00									Arg AGG 0.00 0.00 0.00									Arg AGG 0.00 0.00 0.00
Arg AGA 7.00 12.37 0.88								Arg AGA 5.00 8.83 0.63									Arg AGA 8.00 14.13 0.89									Arg AGA 8.00 14.13 0.89									Arg AGA 7.00 12.37 0.88									Arg AGA 7.00 12.37 0.88
Arg CGG 0.00 0.00 0.00								Arg CGG 0.00 0.00 0.00									Arg CGG 0.00 0.00 0.00									Arg CGG 0.00 0.00 0.00									Arg CGG 0.00 0.00 0.00									Arg CGG 0.00 0.00 0.00
Arg CGA 1.00 1.77 0.13								Arg CGA 1.00 1.77 0.13									Arg CGA 1.00 1.77 0.11									Arg CGA 1.00 1.77 0.11									Arg CGA 1.00 1.77 0.13									Arg CGA 1.00 1.77 0.13
Arg CGT 0.00 0.00 0.00								Arg CGT 0.00 0.00 0.00									Arg CGT 0.00 0.00 0.00									Arg CGT 0.00 0.00 0.00									Arg CGT 0.00 0.00 0.00									Arg CGT 0.00 0.00 0.00
Arg CGC 0.00 0.00 0.00								Arg CGC 0.00 0.00 0.00									Arg CGC 0.00 0.00 0.00									Arg CGC 0.00 0.00 0.00									Arg CGC 0.00 0.00 0.00									Arg CGC 0.00 0.00 0.00
Ser AGT 28.00 49.47 0.44								Ser AGT 25.00 44.17 0.39									Ser AGT 27.00 47.70 0.42									Ser AGT 27.00 47.70 0.42									Ser AGT 26.00 45.94 0.41									Ser AGT 26.00 45.94 0.41
Ser AGC 6.00 10.60 0.09								Ser AGC 8.00 14.13 0.13									Ser AGC 6.00 10.60 0.09									Ser AGC 6.00 10.60 0.09									Ser AGC 7.00 12.37 0.11									Ser AGC 7.00 12.37 0.11
Ser TCG 1.00 1.77 0.02								Ser TCG 2.00 3.53 0.03									Ser TCG 1.00 1.77 0.02									Ser TCG 1.00 1.77 0.02									Ser TCG 1.00 1.77 0.02									Ser TCG 1.00 1.77 0.02
Ser TCA 8.00 14.13 0.13								Ser TCA 7.00 12.37 0.11									Ser TCA 9.00 15.90 0.14									Ser TCA 9.00 15.90 0.14									Ser TCA 8.00 14.13 0.13									Ser TCA 9.00 15.90 0.14
Ser TCT 20.00 35.34 0.31								Ser TCT 21.00 37.10 0.33									Ser TCT 20.00 35.34 0.31									Ser TCT 20.00 35.34 0.31									Ser TCT 20.00 35.34 0.31									Ser TCT 20.00 35.34 0.31
Ser TCC 1.00 1.77 0.02								Ser TCC 1.00 1.77 0.02									Ser TCC 1.00 1.77 0.02									Ser TCC 1.00 1.77 0.02									Ser TCC 2.00 3.53 0.03									Ser TCC 1.00 1.77 0.02
Thr ACG 0.00 0.00 0.00								Thr ACG 1.00 1.77 0.03									Thr ACG 0.00 0.00 0.00									Thr ACG 0.00 0.00 0.00									Thr ACG 0.00 0.00 0.00									Thr ACG 0.00 0.00 0.00
Thr ACA 19.00 33.57 0.58								Thr ACA 18.00 31.80 0.55									Thr ACA 20.00 35.34 0.61									Thr ACA 20.00 35.34 0.61									Thr ACA 21.00 37.10 0.64									Thr ACA 21.00 37.10 0.64
Thr ACT 12.00 21.20 0.36								Thr ACT 11.00 19.43 0.33									Thr ACT 10.00 17.67 0.30									Thr ACT 10.00 17.67 0.30									Thr ACT 9.00 15.90 0.27									Thr ACT 9.00 15.90 0.27
Thr ACC 2.00 3.53 0.06								Thr ACC 3.00 5.30 0.09									Thr ACC 3.00 5.30 0.09									Thr ACC 3.00 5.30 0.09									Thr ACC 3.00 5.30 0.09									Thr ACC 3.00 5.30 0.09
Val GTG 4.00 7.07 0.11								Val GTG 6.00 10.60 0.17									Val GTG 4.00 7.07 0.11									Val GTG 4.00 7.07 0.11									Val GTG 4.00 7.07 0.11									Val GTG 4.00 7.07 0.11
Val GTA 18.00 31.80 0.49								Val GTA 14.00 24.73 0.40									Val GTA 17.00 30.04 0.47									Val GTA 17.00 30.04 0.47									Val GTA 16.00 28.27 0.46									Val GTA 16.00 28.27 0.46
Val GTT 14.00 24.73 0.38								Val GTT 13.00 22.97 0.37									Val GTT 13.00 22.97 0.36									Val GTT 13.00 22.97 0.36									Val GTT 13.00 22.97 0.37									Val GTT 13.00 22.97 0.37
Val GTC 1.00 1.77 0.03								Val GTC 2.00 3.53 0.06									Val GTC 2.00 3.53 0.06									Val GTC 2.00 3.53 0.06									Val GTC 2.00 3.53 0.06									Val GTC 2.00 3.53 0.06
Trp TGG 0.00 0.00 0.00								Trp TGG 0.00 0.00 0.00									Trp TGG 0.00 0.00 0.00									Trp TGG 0.00 0.00 0.00									Trp TGG 0.00 0.00 0.00									Trp TGG 0.00 0.00 0.00
Trp TGA 5.00 8.83 1.00								Trp TGA 5.00 8.83 1.00									Trp TGA 5.00 8.83 1.00									Trp TGA 5.00 8.83 1.00									Trp TGA 5.00 8.83 1.00									Trp TGA 5.00 8.83 1.00
Tyr TAT 20.00 35.34 0.56								Tyr TAT 21.00 37.10 0.58									Tyr TAT 22.00 38.87 0.61									Tyr TAT 22.00 38.87 0.61									Tyr TAT 22.00 38.87 0.61									Tyr TAT 22.00 38.87 0.61
Tyr TAC 16.00 28.27 0.44								Tyr TAC 15.00 26.50 0.42									Tyr TAC 14.00 24.73 0.39									Tyr TAC 14.00 24.73 0.39									Tyr TAC 14.00 24.73 0.39									Tyr TAC 14.00 24.73 0.39
End TAG 0.00 0.00 0.00								End TAG 0.00 0.00 0.00									End TAG 0.00 0.00 0.00									End TAG 0.00 0.00 0.00									End TAG 0.00 0.00 0.00									End TAG 0.00 0.00 0.00
End TAA 1.00 1.77 1.00								End TAA 1.00 1.77 1.00									End TAA 1.00 1.77 1.00									End TAA 1.00 1.77 1.00									End TAA 1.00 1.77 1.00									End TAA 1.00 1.77 1.00
Results for 462 residue sequence "nad3" starting "ATGACAAGTA"								Results for 441 residue sequence "nad3" starting "ATGACAAGTA"									Results for 462 residue sequence "nad3" starting "ATGACAAGTA"									Results for 462 residue sequence "nad3" starting "ATGACAAGTA"									Results for 147 residue sequence "nad3" starting "ATGCTAATAT"									Results for 327 residue sequence "nad3" starting "TTGGGTCAAA"
AmAcid Codon Number /1000 Fraction ..								AmAcid Codon Number /1000 Fraction ..									AmAcid Codon Number /1000 Fraction ..									AmAcid Codon Number /1000 Fraction ..									AmAcid Codon Number /1000 Fraction ..									AmAcid Codon Number /1000 Fraction ..
Ala GCG 4.00 25.97 0.36								Ala GCG 0.00 0.00 0.00									Ala GCG 2.00 12.99 0.22									Ala GCG 2.00 12.99 0.22									Ala GCG 0.00 0.00 0.00									Ala GCG 1.00 9.17 0.20
Ala GCA 3.00 19.48 0.27								Ala GCA 2.00 13.61 0.25									Ala GCA 2.00 12.99 0.22									Ala GCA 2.00 12.99 0.22									Ala GCA 1.00 20.41 0.33									Ala GCA 0.00 0.00 0.00
Ala GCT 3.00 19.48 0.27								Ala GCT 5.00 34.01 0.63									Ala GCT 3.00 19.48 0.33									Ala GCT 3.00 19.48 0.33									Ala GCT 1.00 20.41 0.33									Ala GCT 4.00 36.70 0.80
Ala GCC 1.00 6.49 0.09								Ala GCC 1.00 6.80 0.13									Ala GCC 2.00 12.99 0.22									Ala GCC 2.00 12.99 0.22									Ala GCC 1.00 20.41 0.33									Ala GCC 0.00 0.00 0.00
Cys TGT 2.00 12.99 1.00								Cys TGT 1.00 6.80 1.00									Cys TGT 2.00 12.99 1.00									Cys TGT 2.00 12.99 1.00									Cys TGT 0.00 0.00 0.00									Cys TGT 1.00 9.17 1.00
Cys TGC 0.00 0.00 0.00								Cys TGC 0.00 0.00 0.00									Cys TGC 0.00 0.00 0.00									Cys TGC 0.00 0.00 0.00									Cys TGC 0.00 0.00 0.00									Cys TGC 0.00 0.00 0.00
Asp GAT 3.00 19.48 0.75								Asp GAT 3.00 20.41 0.75									Asp GAT 1.00 6.49 0.25									Asp GAT 1.00 6.49 0.25									Asp GAT 1.00 20.41 0.50									Asp GAT 1.00 9.17 0.25
Asp GAC 1.00 6.49 0.25								Asp GAC 1.00 6.80 0.25									Asp GAC 3.00 19.48 0.75									Asp GAC 3.00 19.48 0.75									Asp GAC 1.00 20.41 0.50									Asp GAC 3.00 27.52 0.75
Glu GAG 0.00 0.00 0.00								Glu GAG 2.00 13.61 0.40									Glu GAG 2.00 12.99 0.29									Glu GAG 2.00 12.99 0.29									Glu GAG 0.00 0.00 0.00									Glu GAG 0.00 0.00 0.00
Glu GAA 6.00 38.96 1.00								Glu GAA 3.00 20.41 0.60									Glu GAA 5.00 32.47 0.71									Glu GAA 5.00 32.47 0.71									Glu GAA 1.00 20.41 1.00									Glu GAA 4.00 36.70 1.00
Phe TTT 18.00 116.88 0.95								Phe TTT 20.00 136.05 0.95									Phe TTT 16.00 103.90 0.80									Phe TTT 16.00 103.90 0.80									Phe TTT 5.00 102.04 0.83									Phe TTT 10.00 91.74 0.83
Phe TTC 1.00 6.49 0.05								Phe TTC 1.00 6.80 0.05									Phe TTC 4.00 25.97 0.20									Phe TTC 4.00 25.97 0.20									Phe TTC 1.00 20.41 0.17									Phe TTC 2.00 18.35 0.17
Gly GGG 1.00 6.49 0.17								Gly GGG 0.00 0.00 0.00									Gly GGG 0.00 0.00 0.00									Gly GGG 1.00 6.49 0.14									Gly GGG 1.00 20.41 0.33									Gly GGG 0.00 0.00 0.00
Gly GGA 1.00 6.49 0.17								Gly GGA 1.00 6.80 0.14									Gly GGA 1.00 6.49 0.14									Gly GGA 0.00 0.00 0.00									Gly GGA 0.00 0.00 0.00									Gly GGA 1.00 9.17 0.17
Gly GGT 4.00 25.97 0.67								Gly GGT 5.00 34.01 0.71									Gly GGT 6.00 38.96 0.86									Gly GGT 6.00 38.96 0.86									Gly GGT 2.00 40.82 0.67									Gly GGT 4.00 36.70 0.67
Gly GGC 0.00 0.00 0.00								Gly GGC 1.00 6.80 0.14									Gly GGC 0.00 0.00 0.00									Gly GGC 0.00 0.00 0.00									Gly GGC 0.00 0.00 0.00									Gly GGC 1.00 9.17 0.17
His CAT 1.00 6.49 0.20								His CAT 0.00 0.00 0.00									His CAT 1.00 6.49 0.33									His CAT 1.00 6.49 0.33									His CAT 0.00 0.00 0.00									His CAT 0.00 0.00 0.00
His CAC 4.00 25.97 0.80								His CAC 2.00 13.61 1.00									His CAC 2.00 12.99 0.67									His CAC 2.00 12.99 0.67									His CAC 0.00 0.00 0.00									His CAC 0.00 0.00 0.00
Ile ATA 5.00 32.47 0.42								Ile ATA 6.00 40.82 0.46									Ile ATA 7.00 45.45 0.64									Ile ATA 7.00 45.45 0.64									Ile ATA 1.00 20.41 0.25									Ile ATA 3.00 27.52 0.38
Ile ATT 4.00 25.97 0.33								Ile ATT 4.00 27.21 0.31									Ile ATT 3.00 19.48 0.27									Ile ATT 3.00 19.48 0.27									Ile ATT 1.00 20.41 0.25									Ile ATT 3.00 27.52 0.38
Ile ATC 3.00 19.48 0.25								Ile ATC 3.00 20.41 0.23									Ile ATC 1.00 6.49 0.09									Ile ATC 1.00 6.49 0.09									Ile ATC 2.00 40.82 0.50									Ile ATC 2.00 18.35 0.25
Lys AAG 4.00 25.97 0.57								Lys AAG 1.00 6.80 0.14									Lys AAG 3.00 19.48 0.75									Lys AAG 3.00 19.48 0.75									Lys AAG 0.00 0.00 0.00									Lys AAG 2.00 18.35 0.40
Lys AAA 3.00 19.48 0.43								Lys AAA 6.00 40.82 0.86									Lys AAA 1.00 6.49 0.25									Lys AAA 1.00 6.49 0.25									Lys AAA 4.00 81.63 1.00									Lys AAA 3.00 27.52 0.60
Leu TTG 3.00 19.48 0.14								Leu TTG 1.00 6.80 0.05									Leu TTG 3.00 19.48 0.13									Leu TTG 3.00 19.48 0.13									Leu TTG 1.00 20.41 0.11									Leu TTG 2.00 18.35 0.11
Leu TTA 11.00 71.43 0.50								Leu TTA 16.00 108.84 0.73									Leu TTA 11.00 71.43 0.48									Leu TTA 11.00 71.43 0.48									Leu TTA 6.00 122.45 0.67									Leu TTA 7.00 64.22 0.37
Leu CTG 1.00 6.49 0.05								Leu CTG 0.00 0.00 0.00									Leu CTG 1.00 6.49 0.04									Leu CTG 1.00 6.49 0.04									Leu CTG 0.00 0.00 0.00									Leu CTG 1.00 9.17 0.05
Leu CTA 3.00 19.48 0.14								Leu CTA 1.00 6.80 0.05									Leu CTA 3.00 19.48 0.13									Leu CTA 3.00 19.48 0.13									Leu CTA 1.00 20.41 0.11									Leu CTA 4.00 36.70 0.21
Leu CTT 4.00 25.97 0.18								Leu CTT 4.00 27.21 0.18									Leu CTT 5.00 32.47 0.22									Leu CTT 5.00 32.47 0.22									Leu CTT 1.00 20.41 0.11									Leu CTT 5.00 45.87 0.26
Leu CTC 0.00 0.00 0.00								Leu CTC 0.00 0.00 0.00									Leu CTC 0.00 0.00 0.00									Leu CTC 0.00 0.00 0.00									Leu CTC 0.00 0.00 0.00									Leu CTC 0.00 0.00 0.00
Met ATG 2.00 12.99 1.00								Met ATG 2.00 13.61 1.00									Met ATG 2.00 12.99 1.00									Met ATG 2.00 12.99 1.00									Met ATG 1.00 20.41 1.00									Met ATG 1.00 9.17 1.00
Asn AAT 5.00 32.47 0.71								Asn AAT 4.00 27.21 0.57									Asn AAT 5.00 32.47 0.56									Asn AAT 5.00 32.47 0.56									Asn AAT 1.00 20.41 0.33									Asn AAT 3.00 27.52 0.50
Asn AAC 2.00 12.99 0.29								Asn AAC 3.00 20.41 0.43									Asn AAC 4.00 25.97 0.44									Asn AAC 4.00 25.97 0.44									Asn AAC 2.00 40.82 0.67									Asn AAC 3.00 27.52 0.50
Pro CCG 0.00 0.00 0.00								Pro CCG 1.00 6.80 0.25									Pro CCG 0.00 0.00 0.00									Pro CCG 0.00 0.00 0.00									Pro CCG 0.00 0.00 0.00									Pro CCG 0.00 0.00 0.00
Pro CCA 2.00 12.99 0.40								Pro CCA 1.00 6.80 0.25									Pro CCA 1.00 6.49 0.25									Pro CCA 1.00 6.49 0.25									Pro CCA 0.00 0.00 0.00									Pro CCA 1.00 9.17 0.50
Pro CCT 2.00 12.99 0.40								Pro CCT 2.00 13.61 0.50									Pro CCT 2.00 12.99 0.50									Pro CCT 2.00 12.99 0.50									Pro CCT 0.00 0.00 0.00									Pro CCT 1.00 9.17 0.50
Pro CCC 1.00 6.49 0.20								Pro CCC 0.00 0.00 0.00									Pro CCC 1.00 6.49 0.25									Pro CCC 1.00 6.49 0.25									Pro CCC 0.00 0.00 0.00									Pro CCC 0.00 0.00 0.00
Gln CAG 3.00 19.48 0.50								Gln CAG 1.00 6.80 0.25									Gln CAG 2.00 12.99 0.50									Gln CAG 2.00 12.99 0.50									Gln CAG 0.00 0.00 0.00									Gln CAG 2.00 18.35 0.50
Gln CAA 3.00 19.48 0.50								Gln CAA 3.00 20.41 0.75									Gln CAA 2.00 12.99 0.50									Gln CAA 2.00 12.99 0.50									Gln CAA 1.00 20.41 1.00									Gln CAA 2.00 18.35 0.50
Arg AGG 1.00 6.49 0.25								Arg AGG 0.00 0.00 0.00									Arg AGG 1.00 6.49 0.25									Arg AGG 1.00 6.49 0.25									Arg AGG 1.00 20.41 0.50									Arg AGG 1.00 9.17 0.33
Arg AGA 0.00 0.00 0.00								Arg AGA 2.00 13.61 0.67									Arg AGA 1.00 6.49 0.25									Arg AGA 1.00 6.49 0.25									Arg AGA 1.00 20.41 0.50									Arg AGA 0.00 0.00 0.00
Arg CGG 1.00 6.49 0.25								Arg CGG 1.00 6.80 0.33									Arg CGG 1.00 6.49 0.25									Arg CGG 1.00 6.49 0.25									Arg CGG 0.00 0.00 0.00									Arg CGG 1.00 9.17 0.33
Arg CGA 1.00 6.49 0.25								Arg CGA 0.00 0.00 0.00									Arg CGA 0.00 0.00 0.00									Arg CGA 0.00 0.00 0.00									Arg CGA 0.00 0.00 0.00									Arg CGA 0.00 0.00 0.00
Arg CGT 1.00 6.49 0.25								Arg CGT 0.00 0.00 0.00									Arg CGT 1.00 6.49 0.25									Arg CGT 1.00 6.49 0.25									Arg CGT 0.00 0.00 0.00									Arg CGT 1.00 9.17 0.33
Arg CGC 0.00 0.00 0.00								Arg CGC 0.00 0.00 0.00									Arg CGC 0.00 0.00 0.00									Arg CGC 0.00 0.00 0.00									Arg CGC 0.00 0.00 0.00									Arg CGC 0.00 0.00 0.00
Ser AGT 4.00 25.97 0.44								Ser AGT 5.00 34.01 0.42									Ser AGT 4.00 25.97 0.33									Ser AGT 4.00 25.97 0.36									Ser AGT 2.00 40.82 0.40									Ser AGT 2.00 18.35 0.33
Ser AGC 0.00 0.00 0.00								Ser AGC 1.00 6.80 0.08									Ser AGC 1.00 6.49 0.08									Ser AGC 1.00 6.49 0.09									Ser AGC 1.00 20.41 0.20									Ser AGC 1.00 9.17 0.17
Ser TCG 1.00 6.49 0.11								Ser TCG 2.00 13.61 0.17									Ser TCG 2.00 12.99 0.17									Ser TCG 2.00 12.99 0.18									Ser TCG 0.00 0.00 0.00									Ser TCG 1.00 9.17 0.17
Ser TCA 2.00 12.99 0.22								Ser TCA 0.00 0.00 0.00									Ser TCA 1.00 6.49 0.08									Ser TCA 1.00 6.49 0.09									Ser TCA 1.00 20.41 0.20									Ser TCA 0.00 0.00 0.00
Ser TCT 2.00 12.99 0.22								Ser TCT 3.00 20.41 0.25									Ser TCT 2.00 12.99 0.17									Ser TCT 2.00 12.99 0.18									Ser TCT 1.00 20.41 0.20									Ser TCT 1.00 9.17 0.17
Ser TCC 0.00 0.00 0.00								Ser TCC 1.00 6.80 0.08									Ser TCC 2.00 12.99 0.17									Ser TCC 1.00 6.49 0.09									Ser TCC 0.00 0.00 0.00									Ser TCC 1.00 9.17 0.17
Thr ACG 0.00 0.00 0.00								Thr ACG 0.00 0.00 0.00									Thr ACG 0.00 0.00 0.00									Thr ACG 0.00 0.00 0.00									Thr ACG 0.00 0.00 0.00									Thr ACG 2.00 18.35 0.22
Thr ACA 2.00 12.99 0.29								Thr ACA 4.00 27.21 0.50									Thr ACA 1.00 6.49 0.10									Thr ACA 1.00 6.49 0.09									Thr ACA 1.00 20.41 0.50									Thr ACA 1.00 9.17 0.11
Thr ACT 5.00 32.47 0.71								Thr ACT 4.00 27.21 0.50									Thr ACT 7.00 45.45 0.70									Thr ACT 7.00 45.45 0.64									Thr ACT 1.00 20.41 0.50									Thr ACT 4.00 36.70 0.44
Thr ACC 0.00 0.00 0.00								Thr ACC 0.00 0.00 0.00									Thr ACC 2.00 12.99 0.20									Thr ACC 3.00 19.48 0.27									Thr ACC 0.00 0.00 0.00									Thr ACC 2.00 18.35 0.22
Val GTG 0.00 0.00 0.00								Val GTG 2.00 13.61 0.18									Val GTG 0.00 0.00 0.00									Val GTG 0.00 0.00 0.00									Val GTG 1.00 20.41 0.50									Val GTG 0.00 0.00 0.00
Val GTA 3.00 19.48 0.27								Val GTA 2.00 13.61 0.18									Val GTA 3.00 19.48 0.30									Val GTA 3.00 19.48 0.30									Val GTA 0.00 0.00 0.00									Val GTA 0.00 0.00 0.00
Val GTT 6.00 38.96 0.55								Val GTT 7.00 47.62 0.64									Val GTT 5.00 32.47 0.50									Val GTT 5.00 32.47 0.50									Val GTT 1.00 20.41 0.50									Val GTT 6.00 55.05 0.86
Val GTC 2.00 12.99 0.18								Val GTC 0.00 0.00 0.00									Val GTC 2.00 12.99 0.20									Val GTC 2.00 12.99 0.20									Val GTC 0.00 0.00 0.00									Val GTC 1.00 9.17 0.14
Trp TGG 0.00 0.00 0.00								Trp TGG 0.00 0.00 0.00									Trp TGG 0.00 0.00 0.00									Trp TGG 0.00 0.00 0.00									Trp TGG 0.00 0.00 0.00									Trp TGG 0.00 0.00 0.00
Trp TGA 0.00 0.00 0.00								Trp TGA 0.00 0.00 0.00									Trp TGA 0.00 0.00 0.00									Trp TGA 0.00 0.00 0.00									Trp TGA 0.00 0.00 0.00									Trp TGA 0.00 0.00 0.00
Tyr TAT 7.00 45.45 0.88								Tyr TAT 5.00 34.01 1.00									Tyr TAT 5.00 32.47 0.63									Tyr TAT 5.00 32.47 0.63									Tyr TAT 0.00 0.00 0.00									Tyr TAT 3.00 27.52 0.50
Tyr TAC 1.00 6.49 0.13								Tyr TAC 0.00 0.00 0.00									Tyr TAC 3.00 19.48 0.38									Tyr TAC 3.00 19.48 0.38									Tyr TAC 0.00 0.00 0.00									Tyr TAC 3.00 27.52 0.50
End TAG 0.00 0.00 0.00								End TAG 1.00 6.80 1.00									End TAG 0.00 0.00 0.00									End TAG 0.00 0.00 0.00									End TAG 1.00 20.41 1.00									End TAG 0.00 0.00 0.00
End TAA 1.00 6.49 1.00								End TAA 0.00 0.00 0.00									End TAA 1.00 6.49 1.00									End TAA 1.00 6.49 1.00									End TAA 0.00 0.00 0.00									End TAA 1.00 9.17 1.00
Results for 756 residue sequence "cox2" starting "ATGCTTAATT"								Results for 756 residue sequence "cox2" starting "ATGTTTAGTT"									Results for 513 residue sequence "cox2" starting "ATGCTTAATT"									Results for 756 residue sequence "cox2" starting "ATGCTTAATT"									Results for 756 residue sequence "cox2" starting "ATGCTTAATA"									Results for 756 residue sequence "cox2" starting "ATGCTTAATA"
AmAcid Codon Number /1000 Fraction ..								AmAcid Codon Number /1000 Fraction ..									AmAcid Codon Number /1000 Fraction ..									AmAcid Codon Number /1000 Fraction ..									AmAcid Codon Number /1000 Fraction ..									AmAcid Codon Number /1000 Fraction ..
Ala GCG 0.00 0.00 0.00								Ala GCG 0.00 0.00 0.00									Ala GCG 0.00 0.00 0.00									Ala GCG 0.00 0.00 0.00									Ala GCG 0.00 0.00 0.00									Ala GCG 0.00 0.00 0.00
Ala GCA 3.00 11.90 0.30								Ala GCA 3.00 11.90 0.30									Ala GCA 1.00 5.85 0.20									Ala GCA 3.00 11.90 0.30									Ala GCA 3.00 11.90 0.30									Ala GCA 3.00 11.90 0.30
Ala GCT 4.00 15.87 0.40								Ala GCT 3.00 11.90 0.30									Ala GCT 1.00 5.85 0.20									Ala GCT 3.00 11.90 0.30									Ala GCT 3.00 11.90 0.30									Ala GCT 3.00 11.90 0.30
Ala GCC 3.00 11.90 0.30								Ala GCC 4.00 15.87 0.40									Ala GCC 3.00 17.54 0.60									Ala GCC 4.00 15.87 0.40									Ala GCC 4.00 15.87 0.40									Ala GCC 4.00 15.87 0.40
Cys TGT 5.00 19.84 1.00								Cys TGT 5.00 19.84 1.00									Cys TGT 1.00 5.85 1.00									Cys TGT 5.00 19.84 1.00									Cys TGT 5.00 19.84 1.00									Cys TGT 5.00 19.84 1.00
Cys TGC 0.00 0.00 0.00								Cys TGC 0.00 0.00 0.00									Cys TGC 0.00 0.00 0.00									Cys TGC 0.00 0.00 0.00									Cys TGC 0.00 0.00 0.00									Cys TGC 0.00 0.00 0.00
Asp GAT 9.00 35.71 0.75								Asp GAT 11.00 43.65 0.85									Asp GAT 7.00 40.94 0.70									Asp GAT 9.00 35.71 0.75									Asp GAT 9.00 35.71 0.75									Asp GAT 9.00 35.71 0.75
Asp GAC 3.00 11.90 0.25								Asp GAC 2.00 7.94 0.15									Asp GAC 3.00 17.54 0.30									Asp GAC 3.00 11.90 0.25									Asp GAC 3.00 11.90 0.25									Asp GAC 3.00 11.90 0.25
Glu GAG 6.00 23.81 0.33								Glu GAG 8.00 31.75 0.44									Glu GAG 5.00 29.24 0.45									Glu GAG 6.00 23.81 0.33									Glu GAG 6.00 23.81 0.33									Glu GAG 6.00 23.81 0.33
Glu GAA 12.00 47.62 0.67								Glu GAA 10.00 39.68 0.56									Glu GAA 6.00 35.09 0.55									Glu GAA 12.00 47.62 0.67									Glu GAA 12.00 47.62 0.67									Glu GAA 12.00 47.62 0.67
Phe TTT 8.00 31.75 0.67								Phe TTT 11.00 43.65 0.79									Phe TTT 7.00 40.94 0.88									Phe TTT 8.00 31.75 0.67									Phe TTT 8.00 31.75 0.67									Phe TTT 8.00 31.75 0.67
Phe TTC 4.00 15.87 0.33								Phe TTC 3.00 11.90 0.21									Phe TTC 1.00 5.85 0.13									Phe TTC 4.00 15.87 0.33									Phe TTC 4.00 15.87 0.33									Phe TTC 4.00 15.87 0.33
Gly GGG 0.00 0.00 0.00								Gly GGG 2.00 7.94 0.17									Gly GGG 0.00 0.00 0.00									Gly GGG 1.00 3.97 0.08									Gly GGG 0.00 0.00 0.00									Gly GGG 0.00 0.00 0.00
Gly GGA 4.00 15.87 0.31								Gly GGA 3.00 11.90 0.25									Gly GGA 3.00 17.54 0.38									Gly GGA 4.00 15.87 0.31									Gly GGA 5.00 19.84 0.38									Gly GGA 5.00 19.84 0.38
Gly GGT 9.00 35.71 0.69								Gly GGT 7.00 27.78 0.58									Gly GGT 5.00 29.24 0.63									Gly GGT 8.00 31.75 0.62									Gly GGT 8.00 31.75 0.62									Gly GGT 8.00 31.75 0.62
Gly GGC 0.00 0.00 0.00								Gly GGC 0.00 0.00 0.00									Gly GGC 0.00 0.00 0.00									Gly GGC 0.00 0.00 0.00									Gly GGC 0.00 0.00 0.00									Gly GGC 0.00 0.00 0.00
His CAT 4.00 15.87 0.57								His CAT 4.00 15.87 0.57									His CAT 3.00 17.54 0.75									His CAT 4.00 15.87 0.57									His CAT 4.00 15.87 0.57									His CAT 4.00 15.87 0.57
His CAC 3.00 11.90 0.43								His CAC 3.00 11.90 0.43									His CAC 1.00 5.85 0.25									His CAC 3.00 11.90 0.43									His CAC 3.00 11.90 0.43									His CAC 3.00 11.90 0.43
Ile ATA 14.00 55.56 0.56								Ile ATA 11.00 43.65 0.48									Ile ATA 7.00 40.94 0.47									Ile ATA 12.00 47.62 0.48									Ile ATA 13.00 51.59 0.52									Ile ATA 13.00 51.59 0.52
Ile ATT 7.00 27.78 0.28								Ile ATT 9.00 35.71 0.39									Ile ATT 6.00 35.09 0.40									Ile ATT 10.00 39.68 0.40									Ile ATT 9.00 35.71 0.36									Ile ATT 9.00 35.71 0.36
Ile ATC 4.00 15.87 0.16								Ile ATC 3.00 11.90 0.13									Ile ATC 2.00 11.70 0.13									Ile ATC 3.00 11.90 0.12									Ile ATC 3.00 11.90 0.12									Ile ATC 3.00 11.90 0.12
Lys AAG 2.00 7.94 0.50								Lys AAG 2.00 7.94 0.50									Lys AAG 2.00 11.70 0.50									Lys AAG 1.00 3.97 0.25									Lys AAG 1.00 3.97 0.25									Lys AAG 1.00 3.97 0.25
Lys AAA 2.00 7.94 0.50								Lys AAA 2.00 7.94 0.50									Lys AAA 2.00 11.70 0.50									Lys AAA 3.00 11.90 0.75									Lys AAA 3.00 11.90 0.75									Lys AAA 3.00 11.90 0.75
Leu TTG 2.00 7.94 0.06								Leu TTG 4.00 15.87 0.13									Leu TTG 2.00 11.70 0.08									Leu TTG 2.00 7.94 0.06									Leu TTG 1.00 3.97 0.03									Leu TTG 2.00 7.94 0.06
Leu TTA 22.00 87.30 0.67								Leu TTA 21.00 83.33 0.66									Leu TTA 17.00 99.42 0.68									Leu TTA 23.00 91.27 0.70									Leu TTA 21.00 83.33 0.68									Leu TTA 21.00 83.33 0.68
Leu CTG 1.00 3.97 0.03								Leu CTG 0.00 0.00 0.00									Leu CTG 0.00 0.00 0.00									Leu CTG 0.00 0.00 0.00									Leu CTG 0.00 0.00 0.00									Leu CTG 0.00 0.00 0.00
Leu CTA 4.00 15.87 0.12								Leu CTA 5.00 19.84 0.16									Leu CTA 3.00 17.54 0.12									Leu CTA 4.00 15.87 0.12									Leu CTA 5.00 19.84 0.16									Leu CTA 4.00 15.87 0.13
Leu CTT 3.00 11.90 0.09								Leu CTT 2.00 7.94 0.06									Leu CTT 3.00 17.54 0.12									Leu CTT 4.00 15.87 0.12									Leu CTT 4.00 15.87 0.13									Leu CTT 4.00 15.87 0.13
Leu CTC 1.00 3.97 0.03								Leu CTC 0.00 0.00 0.00									Leu CTC 0.00 0.00 0.00									Leu CTC 0.00 0.00 0.00									Leu CTC 0.00 0.00 0.00									Leu CTC 0.00 0.00 0.00
Met ATG 8.00 31.75 1.00								Met ATG 9.00 35.71 1.00									Met ATG 7.00 40.94 1.00									Met ATG 8.00 31.75 1.00									Met ATG 9.00 35.71 1.00									Met ATG 9.00 35.71 1.00
Asn AAT 12.00 47.62 0.86								Asn AAT 9.00 35.71 0.75									Asn AAT 11.00 64.33 0.92									Asn AAT 13.00 51.59 0.93									Asn AAT 12.00 47.62 0.86									Asn AAT 12.00 47.62 0.86
Asn AAC 2.00 7.94 0.14								Asn AAC 3.00 11.90 0.25									Asn AAC 1.00 5.85 0.08									Asn AAC 1.00 3.97 0.07									Asn AAC 2.00 7.94 0.14									Asn AAC 2.00 7.94 0.14
Pro CCG 1.00 3.97 0.08								Pro CCG 1.00 3.97 0.08									Pro CCG 1.00 5.85 0.10									Pro CCG 1.00 3.97 0.08									Pro CCG 1.00 3.97 0.08									Pro CCG 1.00 3.97 0.08
Pro CCA 5.00 19.84 0.38								Pro CCA 3.00 11.90 0.25									Pro CCA 2.00 11.70 0.20									Pro CCA 4.00 15.87 0.31									Pro CCA 4.00 15.87 0.31									Pro CCA 4.00 15.87 0.31
Pro CCT 7.00 27.78 0.54								Pro CCT 6.00 23.81 0.50									Pro CCT 6.00 35.09 0.60									Pro CCT 7.00 27.78 0.54									Pro CCT 6.00 23.81 0.46									Pro CCT 6.00 23.81 0.46
Pro CCC 0.00 0.00 0.00								Pro CCC 2.00 7.94 0.17									Pro CCC 1.00 5.85 0.10									Pro CCC 1.00 3.97 0.08									Pro CCC 2.00 7.94 0.15									Pro CCC 2.00 7.94 0.15
Gln CAG 1.00 3.97 0.14								Gln CAG 1.00 3.97 0.14									Gln CAG 1.00 5.85 0.25									Gln CAG 1.00 3.97 0.14									Gln CAG 1.00 3.97 0.14									Gln CAG 1.00 3.97 0.14
Gln CAA 6.00 23.81 0.86								Gln CAA 6.00 23.81 0.86									Gln CAA 3.00 17.54 0.75									Gln CAA 6.00 23.81 0.86									Gln CAA 6.00 23.81 0.86									Gln CAA 6.00 23.81 0.86
Arg AGG 0.00 0.00 0.00								Arg AGG 0.00 0.00 0.00									Arg AGG 0.00 0.00 0.00									Arg AGG 0.00 0.00 0.00									Arg AGG 0.00 0.00 0.00									Arg AGG 0.00 0.00 0.00
Arg AGA 7.00 27.78 1.00								Arg AGA 6.00 23.81 0.86									Arg AGA 4.00 23.39 1.00									Arg AGA 7.00 27.78 1.00									Arg AGA 7.00 27.78 1.00									Arg AGA 7.00 27.78 1.00
Arg CGG 0.00 0.00 0.00								Arg CGG 0.00 0.00 0.00									Arg CGG 0.00 0.00 0.00									Arg CGG 0.00 0.00 0.00									Arg CGG 0.00 0.00 0.00									Arg CGG 0.00 0.00 0.00
Arg CGA 0.00 0.00 0.00								Arg CGA 1.00 3.97 0.14									Arg CGA 0.00 0.00 0.00									Arg CGA 0.00 0.00 0.00									Arg CGA 0.00 0.00 0.00									Arg CGA 0.00 0.00 0.00
Arg CGT 0.00 0.00 0.00								Arg CGT 0.00 0.00 0.00									Arg CGT 0.00 0.00 0.00									Arg CGT 0.00 0.00 0.00									Arg CGT 0.00 0.00 0.00									Arg CGT 0.00 0.00 0.00
Arg CGC 0.00 0.00 0.00								Arg CGC 0.00 0.00 0.00									Arg CGC 0.00 0.00 0.00									Arg CGC 0.00 0.00 0.00									Arg CGC 0.00 0.00 0.00									Arg CGC 0.00 0.00 0.00
Ser AGT 4.00 15.87 0.21								Ser AGT 7.00 27.78 0.33									Ser AGT 3.00 17.54 0.27									Ser AGT 4.00 15.87 0.21									Ser AGT 4.00 15.87 0.22									Ser AGT 4.00 15.87 0.22
Ser AGC 2.00 7.94 0.11								Ser AGC 2.00 7.94 0.10									Ser AGC 1.00 5.85 0.09									Ser AGC 3.00 11.90 0.16									Ser AGC 2.00 7.94 0.11									Ser AGC 2.00 7.94 0.11
Ser TCG 0.00 0.00 0.00								Ser TCG 1.00 3.97 0.05									Ser TCG 0.00 0.00 0.00									Ser TCG 3.00 11.90 0.16									Ser TCG 0.00 0.00 0.00									Ser TCG 0.00 0.00 0.00
Ser TCA 3.00 11.90 0.16								Ser TCA 4.00 15.87 0.19									Ser TCA 1.00 5.85 0.09									Ser TCA 1.00 3.97 0.05									Ser TCA 3.00 11.90 0.17									Ser TCA 3.00 11.90 0.17
Ser TCT 8.00 31.75 0.42								Ser TCT 5.00 19.84 0.24									Ser TCT 4.00 23.39 0.36									Ser TCT 6.00 23.81 0.32									Ser TCT 7.00 27.78 0.39									Ser TCT 7.00 27.78 0.39
Ser TCC 2.00 7.94 0.11								Ser TCC 2.00 7.94 0.10									Ser TCC 2.00 11.70 0.18									Ser TCC 2.00 7.94 0.11									Ser TCC 2.00 7.94 0.11									Ser TCC 2.00 7.94 0.11
Thr ACG 1.00 3.97 0.10								Thr ACG 1.00 3.97 0.10									Thr ACG 1.00 5.85 0.14									Thr ACG 1.00 3.97 0.10									Thr ACG 1.00 3.97 0.08									Thr ACG 1.00 3.97 0.08
Thr ACA 8.00 31.75 0.80								Thr ACA 8.00 31.75 0.80									Thr ACA 5.00 29.24 0.71									Thr ACA 8.00 31.75 0.80									Thr ACA 9.00 35.71 0.75									Thr ACA 9.00 35.71 0.75
Thr ACT 1.00 3.97 0.10								Thr ACT 1.00 3.97 0.10									Thr ACT 1.00 5.85 0.14									Thr ACT 1.00 3.97 0.10									Thr ACT 2.00 7.94 0.17									Thr ACT 2.00 7.94 0.17
Thr ACC 0.00 0.00 0.00								Thr ACC 0.00 0.00 0.00									Thr ACC 0.00 0.00 0.00									Thr ACC 0.00 0.00 0.00									Thr ACC 0.00 0.00 0.00									Thr ACC 0.00 0.00 0.00
Val GTG 3.00 11.90 0.18								Val GTG 3.00 11.90 0.16									Val GTG 2.00 11.70 0.20									Val GTG 2.00 7.94 0.12									Val GTG 2.00 7.94 0.12									Val GTG 2.00 7.94 0.12
Val GTA 8.00 31.75 0.47								Val GTA 8.00 31.75 0.42									Val GTA 6.00 35.09 0.60									Val GTA 8.00 31.75 0.47									Val GTA 8.00 31.75 0.47									Val GTA 8.00 31.75 0.47
Val GTT 6.00 23.81 0.35								Val GTT 7.00 27.78 0.37									Val GTT 2.00 11.70 0.20									Val GTT 7.00 27.78 0.41									Val GTT 7.00 27.78 0.41									Val GTT 7.00 27.78 0.41
Val GTC 0.00 0.00 0.00								Val GTC 1.00 3.97 0.05									Val GTC 0.00 0.00 0.00									Val GTC 0.00 0.00 0.00									Val GTC 0.00 0.00 0.00									Val GTC 0.00 0.00 0.00
Trp TGG 1.00 3.97 0.17								Trp TGG 2.00 7.94 0.33									Trp TGG 1.00 5.85 0.20									Trp TGG 1.00 3.97 0.17									Trp TGG 1.00 3.97 0.17									Trp TGG 1.00 3.97 0.17
Trp TGA 5.00 19.84 0.83								Trp TGA 4.00 15.87 0.67									Trp TGA 4.00 23.39 0.80									Trp TGA 5.00 19.84 0.83									Trp TGA 5.00 19.84 0.83									Trp TGA 5.00 19.84 0.83
Tyr TAT 7.00 27.78 0.64								Tyr TAT 7.00 27.78 0.70									Tyr TAT 5.00 29.24 0.56									Tyr TAT 6.00 23.81 0.55									Tyr TAT 6.00 23.81 0.55									Tyr TAT 7.00 27.78 0.64
Tyr TAC 4.00 15.87 0.36								Tyr TAC 3.00 11.90 0.30									Tyr TAC 4.00 23.39 0.44									Tyr TAC 5.00 19.84 0.45									Tyr TAC 5.00 19.84 0.45									Tyr TAC 4.00 15.87 0.36
End TAG 0.00 0.00 0.00								End TAG 0.00 0.00 0.00									End TAG 0.00 0.00 0.00									End TAG 0.00 0.00 0.00									End TAG 1.00 3.97 1.00									End TAG 1.00 3.97 1.00
End TAA 1.00 3.97 1.00								End TAA 1.00 3.97 1.00									End TAA 1.00 5.85 1.00									End TAA 1.00 3.97 1.00									End TAA 0.00 0.00 0.00									End TAA 0.00 0.00 0.00
Results for 270 residue sequence "nad4L" starting "ATGAGTTTAT"								Results for 270 residue sequence "nad4L" starting "ATGAGTTTAT"									Results for 1347 residue sequence "nad4L" starting "ATGAGTTTAT"									Results for 1347 residue sequence "nad4L" starting "ATGAGTTTAT"									Results for 492 residue sequence "nad4L" starting "ATGAGTTTAT"									Results for 1347 residue sequence "nad4L" starting "ATGAGTTTAT"
AmAcid Codon Number /1000 Fraction ..								AmAcid Codon Number /1000 Fraction ..									AmAcid Codon Number /1000 Fraction ..									AmAcid Codon Number /1000 Fraction ..									AmAcid Codon Number /1000 Fraction ..									AmAcid Codon Number /1000 Fraction ..
Ala GCG 0.00 0.00 0.00								Ala GCG 0.00 0.00 0.00									Ala GCG 1.00 2.23 0.05									Ala GCG 1.00 2.23 0.05									Ala GCG 0.00 0.00 0.00									Ala GCG 1.00 2.23 0.05
Ala GCA 4.00 44.44 0.50								Ala GCA 4.00 44.44 0.50									Ala GCA 7.00 15.59 0.32									Ala GCA 7.00 15.59 0.32									Ala GCA 4.00 24.39 0.36									Ala GCA 8.00 17.82 0.36
Ala GCT 3.00 33.33 0.38								Ala GCT 4.00 44.44 0.50									Ala GCT 13.00 28.95 0.59									Ala GCT 13.00 28.95 0.59									Ala GCT 7.00 42.68 0.64									Ala GCT 12.00 26.73 0.55
Ala GCC 1.00 11.11 0.13								Ala GCC 0.00 0.00 0.00									Ala GCC 1.00 2.23 0.05									Ala GCC 1.00 2.23 0.05									Ala GCC 0.00 0.00 0.00									Ala GCC 1.00 2.23 0.05
Cys TGT 0.00 0.00 0.00								Cys TGT 0.00 0.00 0.00									Cys TGT 2.00 4.45 0.67									Cys TGT 2.00 4.45 0.67									Cys TGT 3.00 18.29 0.60									Cys TGT 2.00 4.45 0.67
Cys TGC 0.00 0.00 0.00								Cys TGC 0.00 0.00 0.00									Cys TGC 1.00 2.23 0.33									Cys TGC 1.00 2.23 0.33									Cys TGC 2.00 12.20 0.40									Cys TGC 1.00 2.23 0.33
Asp GAT 2.00 22.22 1.00								Asp GAT 2.00 22.22 1.00									Asp GAT 14.00 31.18 0.82									Asp GAT 14.00 31.18 0.82									Asp GAT 2.00 12.20 1.00									Asp GAT 14.00 31.18 0.82
Asp GAC 0.00 0.00 0.00								Asp GAC 0.00 0.00 0.00									Asp GAC 3.00 6.68 0.18									Asp GAC 3.00 6.68 0.18									Asp GAC 0.00 0.00 0.00									Asp GAC 3.00 6.68 0.18
Glu GAG 0.00 0.00 0.00								Glu GAG 0.00 0.00 0.00									Glu GAG 5.00 11.14 0.25									Glu GAG 5.00 11.14 0.25									Glu GAG 1.00 6.10 0.25									Glu GAG 3.00 6.68 0.15
Glu GAA 3.00 33.33 1.00								Glu GAA 3.00 33.33 1.00									Glu GAA 15.00 33.41 0.75									Glu GAA 15.00 33.41 0.75									Glu GAA 3.00 18.29 0.75									Glu GAA 17.00 37.86 0.85
Phe TTT 4.00 44.44 0.80								Phe TTT 4.00 44.44 0.80									Phe TTT 24.00 53.45 0.80									Phe TTT 24.00 53.45 0.80									Phe TTT 12.00 73.17 0.86									Phe TTT 24.00 53.45 0.80
Phe TTC 1.00 11.11 0.20								Phe TTC 1.00 11.11 0.20									Phe TTC 6.00 13.36 0.20									Phe TTC 6.00 13.36 0.20									Phe TTC 2.00 12.20 0.14									Phe TTC 6.00 13.36 0.20
Gly GGG 0.00 0.00 0.00								Gly GGG 0.00 0.00 0.00									Gly GGG 4.00 8.91 0.18									Gly GGG 4.00 8.91 0.18									Gly GGG 0.00 0.00 0.00									Gly GGG 4.00 8.91 0.18
Gly GGA 2.00 22.22 0.29								Gly GGA 2.00 22.22 0.29									Gly GGA 4.00 8.91 0.18									Gly GGA 4.00 8.91 0.18									Gly GGA 1.00 6.10 0.14									Gly GGA 4.00 8.91 0.18
Gly GGT 4.00 44.44 0.57								Gly GGT 4.00 44.44 0.57									Gly GGT 10.00 22.27 0.45									Gly GGT 10.00 22.27 0.45									Gly GGT 4.00 24.39 0.57									Gly GGT 9.00 20.04 0.41
Gly GGC 1.00 11.11 0.14								Gly GGC 1.00 11.11 0.14									Gly GGC 4.00 8.91 0.18									Gly GGC 4.00 8.91 0.18									Gly GGC 2.00 12.20 0.29									Gly GGC 5.00 11.14 0.23
His CAT 0.00 0.00 0.00								His CAT 0.00 0.00 0.00									His CAT 7.00 15.59 0.58									His CAT 7.00 15.59 0.58									His CAT 1.00 6.10 1.00									His CAT 6.00 13.36 0.55
His CAC 0.00 0.00 0.00								His CAC 0.00 0.00 0.00									His CAC 5.00 11.14 0.42									His CAC 5.00 11.14 0.42									His CAC 0.00 0.00 0.00									His CAC 5.00 11.14 0.45
Ile ATA 12.00 133.33 0.60								Ile ATA 12.00 133.33 0.60									Ile ATA 20.00 44.54 0.43									Ile ATA 20.00 44.54 0.43									Ile ATA 12.00 73.17 0.57									Ile ATA 20.00 44.54 0.43
Ile ATT 7.00 77.78 0.35								Ile ATT 6.00 66.67 0.30									Ile ATT 25.00 55.68 0.54									Ile ATT 25.00 55.68 0.54									Ile ATT 9.00 54.88 0.43									Ile ATT 25.00 55.68 0.53
Ile ATC 1.00 11.11 0.05								Ile ATC 2.00 22.22 0.10									Ile ATC 1.00 2.23 0.02									Ile ATC 1.00 2.23 0.02									Ile ATC 0.00 0.00 0.00									Ile ATC 2.00 4.45 0.04
Lys AAG 0.00 0.00 0.00								Lys AAG 0.00 0.00 0.00									Lys AAG 9.00 20.04 0.26									Lys AAG 9.00 20.04 0.26									Lys AAG 3.00 18.29 0.33									Lys AAG 8.00 17.82 0.23
Lys AAA 2.00 22.22 1.00								Lys AAA 2.00 22.22 1.00									Lys AAA 26.00 57.91 0.74									Lys AAA 26.00 57.91 0.74									Lys AAA 6.00 36.59 0.67									Lys AAA 27.00 60.13 0.77
Leu TTG 1.00 11.11 0.06								Leu TTG 1.00 11.11 0.06									Leu TTG 4.00 8.91 0.07									Leu TTG 4.00 8.91 0.07									Leu TTG 1.00 6.10 0.05									Leu TTG 3.00 6.68 0.05
Leu TTA 10.00 111.11 0.59								Leu TTA 11.00 122.22 0.65									Leu TTA 35.00 77.95 0.61									Leu TTA 35.00 77.95 0.61									Leu TTA 11.00 67.07 0.55									Leu TTA 37.00 82.41 0.65
Leu CTG 1.00 11.11 0.06								Leu CTG 1.00 11.11 0.06									Leu CTG 1.00 2.23 0.02									Leu CTG 1.00 2.23 0.02									Leu CTG 1.00 6.10 0.05									Leu CTG 1.00 2.23 0.02
Leu CTA 3.00 33.33 0.18								Leu CTA 2.00 22.22 0.12									Leu CTA 8.00 17.82 0.14									Leu CTA 8.00 17.82 0.14									Leu CTA 3.00 18.29 0.15									Leu CTA 7.00 15.59 0.12
Leu CTT 2.00 22.22 0.12								Leu CTT 2.00 22.22 0.12									Leu CTT 9.00 20.04 0.16									Leu CTT 9.00 20.04 0.16									Leu CTT 4.00 24.39 0.20									Leu CTT 9.00 20.04 0.16
Leu CTC 0.00 0.00 0.00								Leu CTC 0.00 0.00 0.00									Leu CTC 0.00 0.00 0.00									Leu CTC 0.00 0.00 0.00									Leu CTC 0.00 0.00 0.00									Leu CTC 0.00 0.00 0.00
Met ATG 3.00 33.33 1.00								Met ATG 3.00 33.33 1.00									Met ATG 9.00 20.04 1.00									Met ATG 9.00 20.04 1.00									Met ATG 5.00 30.49 1.00									Met ATG 9.00 20.04 1.00
Asn AAT 2.00 22.22 1.00								Asn AAT 2.00 22.22 1.00									Asn AAT 21.00 46.77 0.68									Asn AAT 21.00 46.77 0.68									Asn AAT 5.00 30.49 0.45									Asn AAT 20.00 44.54 0.67
Asn AAC 0.00 0.00 0.00								Asn AAC 0.00 0.00 0.00									Asn AAC 10.00 22.27 0.32									Asn AAC 10.00 22.27 0.32									Asn AAC 6.00 36.59 0.55									Asn AAC 10.00 22.27 0.33
Pro CCG 0.00 0.00 0.00								Pro CCG 0.00 0.00 0.00									Pro CCG 1.00 2.23 0.11									Pro CCG 1.00 2.23 0.11									Pro CCG 0.00 0.00 0.00									Pro CCG 1.00 2.23 0.11
Pro CCA 0.00 0.00 0.00								Pro CCA 0.00 0.00 0.00									Pro CCA 2.00 4.45 0.22									Pro CCA 2.00 4.45 0.22									Pro CCA 0.00 0.00 0.00									Pro CCA 2.00 4.45 0.22
Pro CCT 0.00 0.00 0.00								Pro CCT 0.00 0.00 0.00									Pro CCT 6.00 13.36 0.67									Pro CCT 6.00 13.36 0.67									Pro CCT 0.00 0.00 0.00									Pro CCT 6.00 13.36 0.67
Pro CCC 0.00 0.00 0.00								Pro CCC 0.00 0.00 0.00									Pro CCC 0.00 0.00 0.00									Pro CCC 0.00 0.00 0.00									Pro CCC 0.00 0.00 0.00									Pro CCC 0.00 0.00 0.00
Gln CAG 0.00 0.00 0.00								Gln CAG 0.00 0.00 0.00									Gln CAG 1.00 2.23 0.08									Gln CAG 1.00 2.23 0.08									Gln CAG 0.00 0.00 0.00									Gln CAG 2.00 4.45 0.14
Gln CAA 1.00 11.11 1.00								Gln CAA 1.00 11.11 1.00									Gln CAA 12.00 26.73 0.92									Gln CAA 12.00 26.73 0.92									Gln CAA 3.00 18.29 1.00									Gln CAA 12.00 26.73 0.86
Arg AGG 0.00 0.00 0.00								Arg AGG 0.00 0.00 0.00									Arg AGG 1.00 2.23 0.06									Arg AGG 1.00 2.23 0.06									Arg AGG 1.00 6.10 0.14									Arg AGG 1.00 2.23 0.06
Arg AGA 3.00 33.33 1.00								Arg AGA 3.00 33.33 1.00									Arg AGA 13.00 28.95 0.76									Arg AGA 13.00 28.95 0.76									Arg AGA 4.00 24.39 0.57									Arg AGA 13.00 28.95 0.76
Arg CGG 0.00 0.00 0.00								Arg CGG 0.00 0.00 0.00									Arg CGG 0.00 0.00 0.00									Arg CGG 0.00 0.00 0.00									Arg CGG 0.00 0.00 0.00									Arg CGG 0.00 0.00 0.00
Arg CGA 0.00 0.00 0.00								Arg CGA 0.00 0.00 0.00									Arg CGA 0.00 0.00 0.00									Arg CGA 0.00 0.00 0.00									Arg CGA 1.00 6.10 0.14									Arg CGA 0.00 0.00 0.00
Arg CGT 0.00 0.00 0.00								Arg CGT 0.00 0.00 0.00									Arg CGT 3.00 6.68 0.18									Arg CGT 3.00 6.68 0.18									Arg CGT 1.00 6.10 0.14									Arg CGT 3.00 6.68 0.18
Arg CGC 0.00 0.00 0.00								Arg CGC 0.00 0.00 0.00									Arg CGC 0.00 0.00 0.00									Arg CGC 0.00 0.00 0.00									Arg CGC 0.00 0.00 0.00									Arg CGC 0.00 0.00 0.00
Ser AGT 3.00 33.33 0.38								Ser AGT 3.00 33.33 0.38									Ser AGT 8.00 17.82 0.20									Ser AGT 8.00 17.82 0.20									Ser AGT 2.00 12.20 0.11									Ser AGT 9.00 20.04 0.22
Ser AGC 1.00 11.11 0.13								Ser AGC 1.00 11.11 0.13									Ser AGC 4.00 8.91 0.10									Ser AGC 4.00 8.91 0.10									Ser AGC 3.00 18.29 0.17									Ser AGC 3.00 6.68 0.07
Ser TCG 1.00 11.11 0.13								Ser TCG 1.00 11.11 0.13									Ser TCG 3.00 6.68 0.07									Ser TCG 3.00 6.68 0.07									Ser TCG 2.00 12.20 0.11									Ser TCG 3.00 6.68 0.07
Ser TCA 1.00 11.11 0.13								Ser TCA 1.00 11.11 0.13									Ser TCA 8.00 17.82 0.20									Ser TCA 8.00 17.82 0.20									Ser TCA 3.00 18.29 0.17									Ser TCA 8.00 17.82 0.20
Ser TCT 0.00 0.00 0.00								Ser TCT 0.00 0.00 0.00									Ser TCT 13.00 28.95 0.32									Ser TCT 13.00 28.95 0.32									Ser TCT 3.00 18.29 0.17									Ser TCT 13.00 28.95 0.32
Ser TCC 2.00 22.22 0.25								Ser TCC 2.00 22.22 0.25									Ser TCC 5.00 11.14 0.12									Ser TCC 5.00 11.14 0.12									Ser TCC 5.00 30.49 0.28									Ser TCC 5.00 11.14 0.12
Thr ACG 1.00 11.11 0.50								Thr ACG 1.00 11.11 0.50									Thr ACG 1.00 2.23 0.04									Thr ACG 1.00 2.23 0.04									Thr ACG 1.00 6.10 0.13									Thr ACG 1.00 2.23 0.04
Thr ACA 0.00 0.00 0.00								Thr ACA 0.00 0.00 0.00									Thr ACA 10.00 22.27 0.43									Thr ACA 10.00 22.27 0.43									Thr ACA 2.00 12.20 0.25									Thr ACA 9.00 20.04 0.39
Thr ACT 0.00 0.00 0.00								Thr ACT 0.00 0.00 0.00									Thr ACT 10.00 22.27 0.43									Thr ACT 10.00 22.27 0.43									Thr ACT 3.00 18.29 0.38									Thr ACT 10.00 22.27 0.43
Thr ACC 1.00 11.11 0.50								Thr ACC 1.00 11.11 0.50									Thr ACC 2.00 4.45 0.09									Thr ACC 2.00 4.45 0.09									Thr ACC 2.00 12.20 0.25									Thr ACC 3.00 6.68 0.13
Val GTG 0.00 0.00 0.00								Val GTG 0.00 0.00 0.00									Val GTG 0.00 0.00 0.00									Val GTG 0.00 0.00 0.00									Val GTG 0.00 0.00 0.00									Val GTG 0.00 0.00 0.00
Val GTA 0.00 0.00 0.00								Val GTA 0.00 0.00 0.00									Val GTA 8.00 17.82 0.32									Val GTA 8.00 17.82 0.32									Val GTA 1.00 6.10 0.25									Val GTA 9.00 20.04 0.36
Val GTT 2.00 22.22 1.00								Val GTT 2.00 22.22 1.00									Val GTT 16.00 35.63 0.64									Val GTT 16.00 35.63 0.64									Val GTT 2.00 12.20 0.50									Val GTT 16.00 35.63 0.64
Val GTC 0.00 0.00 0.00								Val GTC 0.00 0.00 0.00									Val GTC 1.00 2.23 0.04									Val GTC 1.00 2.23 0.04									Val GTC 1.00 6.10 0.25									Val GTC 0.00 0.00 0.00
Trp TGG 0.00 0.00 0.00								Trp TGG 0.00 0.00 0.00									Trp TGG 1.00 2.23 0.33									Trp TGG 1.00 2.23 0.33									Trp TGG 2.00 12.20 0.67									Trp TGG 1.00 2.23 0.33
Trp TGA 0.00 0.00 0.00								Trp TGA 0.00 0.00 0.00									Trp TGA 2.00 4.45 0.67									Trp TGA 2.00 4.45 0.67									Trp TGA 1.00 6.10 0.33									Trp TGA 2.00 4.45 0.67
Tyr TAT 4.00 44.44 1.00								Tyr TAT 4.00 44.44 1.00									Tyr TAT 10.00 22.27 0.77									Tyr TAT 10.00 22.27 0.77									Tyr TAT 8.00 48.78 0.80									Tyr TAT 10.00 22.27 0.77
Tyr TAC 0.00 0.00 0.00								Tyr TAC 0.00 0.00 0.00									Tyr TAC 3.00 6.68 0.23									Tyr TAC 3.00 6.68 0.23									Tyr TAC 2.00 12.20 0.20									Tyr TAC 3.00 6.68 0.23
End TAG 0.00 0.00 0.00								End TAG 0.00 0.00 0.00									End TAG 1.00 2.23 1.00									End TAG 1.00 2.23 1.00									End TAG 1.00 6.10 1.00									End TAG 1.00 2.23 1.00
End TAA 1.00 11.11 1.00								End TAA 1.00 11.11 1.00									End TAA 0.00 0.00 0.00									End TAA 0.00 0.00 0.00									End TAA 0.00 0.00 0.00									End TAA 0.00 0.00 0.00
Results for 1986 residue sequence "nad5" starting "ATGTATTTAG"								Results for 1980 residue sequence "nad5" starting "ATGTATTTAG"									Results for 1986 residue sequence "nad5" starting "ATGTATTTAG"									Results for 1995 residue sequence "nad5" starting "ATGTATTTAG"									Results for 1998 residue sequence "nad5" starting "ATGTATTTAG"									Results for 1998 residue sequence "nad5" starting "ATGTATTTAG"
AmAcid Codon Number /1000 Fraction ..								AmAcid Codon Number /1000 Fraction ..									AmAcid Codon Number /1000 Fraction ..									AmAcid Codon Number /1000 Fraction ..									AmAcid Codon Number /1000 Fraction ..									AmAcid Codon Number /1000 Fraction ..
Ala GCG 1.00 1.51 0.03								Ala GCG 3.00 4.55 0.07									Ala GCG 2.00 3.02 0.05									Ala GCG 2.00 3.01 0.05									Ala GCG 2.00 3.00 0.05									Ala GCG 2.00 3.00 0.05
Ala GCA 12.00 18.13 0.30								Ala GCA 13.00 19.70 0.29									Ala GCA 12.00 18.13 0.31									Ala GCA 12.00 18.05 0.31									Ala GCA 14.00 21.02 0.34									Ala GCA 13.00 19.52 0.32
Ala GCT 24.00 36.25 0.60								Ala GCT 23.00 34.85 0.51									Ala GCT 18.00 27.19 0.46									Ala GCT 18.00 27.07 0.46									Ala GCT 20.00 30.03 0.49									Ala GCT 22.00 33.03 0.54
Ala GCC 3.00 4.53 0.07								Ala GCC 6.00 9.09 0.13									Ala GCC 7.00 10.57 0.18									Ala GCC 7.00 10.53 0.18									Ala GCC 5.00 7.51 0.12									Ala GCC 4.00 6.01 0.10
Cys TGT 4.00 6.04 0.80								Cys TGT 4.00 6.06 0.80									Cys TGT 4.00 6.04 0.67									Cys TGT 4.00 6.02 0.67									Cys TGT 4.00 6.01 0.80									Cys TGT 4.00 6.01 0.80
Cys TGC 1.00 1.51 0.20								Cys TGC 1.00 1.52 0.20									Cys TGC 2.00 3.02 0.33									Cys TGC 2.00 3.01 0.33									Cys TGC 1.00 1.50 0.20									Cys TGC 1.00 1.50 0.20
Asp GAT 13.00 19.64 0.93								Asp GAT 10.00 15.15 0.67									Asp GAT 14.00 21.15 0.93									Asp GAT 14.00 21.05 0.93									Asp GAT 12.00 18.02 0.80									Asp GAT 12.00 18.02 0.80
Asp GAC 1.00 1.51 0.07								Asp GAC 5.00 7.58 0.33									Asp GAC 1.00 1.51 0.07									Asp GAC 1.00 1.50 0.07									Asp GAC 3.00 4.50 0.20									Asp GAC 3.00 4.50 0.20
Glu GAG 5.00 7.55 0.29								Glu GAG 5.00 7.58 0.33									Glu GAG 4.00 6.04 0.25									Glu GAG 4.00 6.02 0.25									Glu GAG 5.00 7.51 0.31									Glu GAG 5.00 7.51 0.31
Glu GAA 12.00 18.13 0.71								Glu GAA 10.00 15.15 0.67									Glu GAA 12.00 18.13 0.75									Glu GAA 12.00 18.05 0.75									Glu GAA 11.00 16.52 0.69									Glu GAA 11.00 16.52 0.69
Phe TTT 44.00 66.47 0.72								Phe TTT 40.00 60.61 0.61									Phe TTT 38.00 57.40 0.64									Phe TTT 38.00 57.14 0.64									Phe TTT 40.00 60.06 0.66									Phe TTT 40.00 60.06 0.66
Phe TTC 17.00 25.68 0.28								Phe TTC 26.00 39.39 0.39									Phe TTC 21.00 31.72 0.36									Phe TTC 21.00 31.58 0.36									Phe TTC 21.00 31.53 0.34									Phe TTC 21.00 31.53 0.34
Gly GGG 9.00 13.60 0.19								Gly GGG 8.00 12.12 0.17									Gly GGG 7.00 10.57 0.14									Gly GGG 7.00 10.53 0.14									Gly GGG 6.00 9.01 0.13									Gly GGG 7.00 10.51 0.15
Gly GGA 12.00 18.13 0.26								Gly GGA 8.00 12.12 0.17									Gly GGA 15.00 22.66 0.30									Gly GGA 15.00 22.56 0.29									Gly GGA 14.00 21.02 0.30									Gly GGA 14.00 21.02 0.30
Gly GGT 25.00 37.76 0.53								Gly GGT 31.00 46.97 0.66									Gly GGT 28.00 42.30 0.56									Gly GGT 29.00 43.61 0.57									Gly GGT 27.00 40.54 0.57									Gly GGT 26.00 39.04 0.55
Gly GGC 1.00 1.51 0.02								Gly GGC 0.00 0.00 0.00									Gly GGC 0.00 0.00 0.00									Gly GGC 0.00 0.00 0.00									Gly GGC 0.00 0.00 0.00									Gly GGC 0.00 0.00 0.00
His CAT 8.00 12.08 0.57								His CAT 9.00 13.64 0.64									His CAT 12.00 18.13 0.80									His CAT 12.00 18.05 0.80									His CAT 8.00 12.01 0.62									His CAT 8.00 12.01 0.62
His CAC 6.00 9.06 0.43								His CAC 5.00 7.58 0.36									His CAC 3.00 4.53 0.20									His CAC 3.00 4.51 0.20									His CAC 5.00 7.51 0.38									His CAC 5.00 7.51 0.38
Ile ATA 31.00 46.83 0.49								Ile ATA 23.00 34.85 0.40									Ile ATA 22.00 33.23 0.42									Ile ATA 23.00 34.59 0.43									Ile ATA 25.00 37.54 0.40									Ile ATA 25.00 37.54 0.40
Ile ATT 29.00 43.81 0.46								Ile ATT 27.00 40.91 0.47									Ile ATT 25.00 37.76 0.48									Ile ATT 25.00 37.59 0.47									Ile ATT 31.00 46.55 0.50									Ile ATT 32.00 48.05 0.51
Ile ATC 3.00 4.53 0.05								Ile ATC 7.00 10.61 0.12									Ile ATC 5.00 7.55 0.10									Ile ATC 5.00 7.52 0.09									Ile ATC 6.00 9.01 0.10									Ile ATC 6.00 9.01 0.10
Lys AAG 2.00 3.02 0.12								Lys AAG 3.00 4.55 0.17									Lys AAG 4.00 6.04 0.25									Lys AAG 4.00 6.02 0.25									Lys AAG 2.00 3.00 0.12									Lys AAG 2.00 3.00 0.12
Lys AAA 15.00 22.66 0.88								Lys AAA 15.00 22.73 0.83									Lys AAA 12.00 18.13 0.75									Lys AAA 12.00 18.05 0.75									Lys AAA 15.00 22.52 0.88									Lys AAA 15.00 22.52 0.88
Leu TTG 7.00 10.57 0.07								Leu TTG 13.00 19.70 0.14									Leu TTG 7.00 10.57 0.07									Leu TTG 7.00 10.53 0.07									Leu TTG 7.00 10.51 0.07									Leu TTG 7.00 10.51 0.07
Leu TTA 71.00 107.25 0.73								Leu TTA 54.00 81.82 0.58									Leu TTA 64.00 96.68 0.66									Leu TTA 64.00 96.24 0.66									Leu TTA 68.00 102.10 0.69									Leu TTA 68.00 102.10 0.69
Leu CTG 0.00 0.00 0.00								Leu CTG 2.00 3.03 0.02									Leu CTG 1.00 1.51 0.01									Leu CTG 1.00 1.50 0.01									Leu CTG 2.00 3.00 0.02									Leu CTG 2.00 3.00 0.02
Leu CTA 6.00 9.06 0.06								Leu CTA 10.00 15.15 0.11									Leu CTA 11.00 16.62 0.11									Leu CTA 11.00 16.54 0.11									Leu CTA 8.00 12.01 0.08									Leu CTA 9.00 13.51 0.09
Leu CTT 12.00 18.13 0.12								Leu CTT 13.00 19.70 0.14									Leu CTT 13.00 19.64 0.13									Leu CTT 13.00 19.55 0.13									Leu CTT 13.00 19.52 0.13									Leu CTT 12.00 18.02 0.12
Leu CTC 1.00 1.51 0.01								Leu CTC 1.00 1.52 0.01									Leu CTC 1.00 1.51 0.01									Leu CTC 1.00 1.50 0.01									Leu CTC 1.00 1.50 0.01									Leu CTC 1.00 1.50 0.01
Met ATG 24.00 36.25 1.00								Met ATG 26.00 39.39 1.00									Met ATG 24.00 36.25 1.00									Met ATG 24.00 36.09 1.00									Met ATG 23.00 34.53 1.00									Met ATG 23.00 34.53 1.00
Asn AAT 20.00 30.21 0.69								Asn AAT 14.00 21.21 0.58									Asn AAT 18.00 27.19 0.64									Asn AAT 19.00 28.57 0.66									Asn AAT 16.00 24.02 0.55									Asn AAT 17.00 25.53 0.57
Asn AAC 9.00 13.60 0.31								Asn AAC 10.00 15.15 0.42									Asn AAC 10.00 15.11 0.36									Asn AAC 10.00 15.04 0.34									Asn AAC 13.00 19.52 0.45									Asn AAC 13.00 19.52 0.43
Pro CCG 4.00 6.04 0.18								Pro CCG 2.00 3.03 0.09									Pro CCG 4.00 6.04 0.20									Pro CCG 4.00 6.02 0.19									Pro CCG 5.00 7.51 0.23									Pro CCG 5.00 7.51 0.23
Pro CCA 2.00 3.02 0.09								Pro CCA 3.00 4.55 0.14									Pro CCA 3.00 4.53 0.15									Pro CCA 4.00 6.02 0.19									Pro CCA 4.00 6.01 0.18									Pro CCA 3.00 4.50 0.14
Pro CCT 16.00 24.17 0.73								Pro CCT 12.00 18.18 0.55									Pro CCT 10.00 15.11 0.50									Pro CCT 10.00 15.04 0.48									Pro CCT 11.00 16.52 0.50									Pro CCT 12.00 18.02 0.55
Pro CCC 0.00 0.00 0.00								Pro CCC 5.00 7.58 0.23									Pro CCC 3.00 4.53 0.15									Pro CCC 3.00 4.51 0.14									Pro CCC 2.00 3.00 0.09									Pro CCC 2.00 3.00 0.09
Gln CAG 1.00 1.51 0.09								Gln CAG 2.00 3.03 0.20									Gln CAG 3.00 4.53 0.27									Gln CAG 3.00 4.51 0.27									Gln CAG 1.00 1.50 0.09									Gln CAG 1.00 1.50 0.09
Gln CAA 10.00 15.11 0.91								Gln CAA 8.00 12.12 0.80									Gln CAA 8.00 12.08 0.73									Gln CAA 8.00 12.03 0.73									Gln CAA 10.00 15.02 0.91									Gln CAA 10.00 15.02 0.91
Arg AGG 0.00 0.00 0.00								Arg AGG 2.00 3.03 0.20									Arg AGG 0.00 0.00 0.00									Arg AGG 0.00 0.00 0.00									Arg AGG 1.00 1.50 0.08									Arg AGG 1.00 1.50 0.08
Arg AGA 7.00 10.57 0.64								Arg AGA 5.00 7.58 0.50									Arg AGA 10.00 15.11 0.77									Arg AGA 10.00 15.04 0.77									Arg AGA 8.00 12.01 0.67									Arg AGA 8.00 12.01 0.67
Arg CGG 0.00 0.00 0.00								Arg CGG 0.00 0.00 0.00									Arg CGG 0.00 0.00 0.00									Arg CGG 0.00 0.00 0.00									Arg CGG 0.00 0.00 0.00									Arg CGG 0.00 0.00 0.00
Arg CGA 1.00 1.51 0.09								Arg CGA 1.00 1.52 0.10									Arg CGA 1.00 1.51 0.08									Arg CGA 1.00 1.50 0.08									Arg CGA 1.00 1.50 0.08									Arg CGA 1.00 1.50 0.08
Arg CGT 3.00 4.53 0.27								Arg CGT 2.00 3.03 0.20									Arg CGT 2.00 3.02 0.15									Arg CGT 2.00 3.01 0.15									Arg CGT 2.00 3.00 0.17									Arg CGT 2.00 3.00 0.17
Arg CGC 0.00 0.00 0.00								Arg CGC 0.00 0.00 0.00									Arg CGC 0.00 0.00 0.00									Arg CGC 0.00 0.00 0.00									Arg CGC 0.00 0.00 0.00									Arg CGC 0.00 0.00 0.00
Ser AGT 24.00 36.25 0.42								Ser AGT 23.00 34.85 0.38									Ser AGT 26.00 39.27 0.42									Ser AGT 26.00 39.10 0.43									Ser AGT 25.00 37.54 0.41									Ser AGT 24.00 36.04 0.40
Ser AGC 4.00 6.04 0.07								Ser AGC 7.00 10.61 0.12									Ser AGC 8.00 12.08 0.13									Ser AGC 8.00 12.03 0.13									Ser AGC 6.00 9.01 0.10									Ser AGC 6.00 9.01 0.10
Ser TCG 1.00 1.51 0.02								Ser TCG 3.00 4.55 0.05									Ser TCG 2.00 3.02 0.03									Ser TCG 2.00 3.01 0.03									Ser TCG 1.00 1.50 0.02									Ser TCG 1.00 1.50 0.02
Ser TCA 13.00 19.64 0.23								Ser TCA 12.00 18.18 0.20									Ser TCA 11.00 16.62 0.18									Ser TCA 10.00 15.04 0.16									Ser TCA 11.00 16.52 0.18									Ser TCA 12.00 18.02 0.20
Ser TCT 14.00 21.15 0.25								Ser TCT 13.00 19.70 0.22									Ser TCT 15.00 22.66 0.24									Ser TCT 15.00 22.56 0.25									Ser TCT 15.00 22.52 0.25									Ser TCT 15.00 22.52 0.25
Ser TCC 1.00 1.51 0.02								Ser TCC 2.00 3.03 0.03									Ser TCC 0.00 0.00 0.00									Ser TCC 0.00 0.00 0.00									Ser TCC 3.00 4.50 0.05									Ser TCC 2.00 3.00 0.03
Thr ACG 4.00 6.04 0.10								Thr ACG 6.00 9.09 0.15									Thr ACG 5.00 7.55 0.12									Thr ACG 5.00 7.52 0.12									Thr ACG 3.00 4.50 0.07									Thr ACG 2.00 3.00 0.05
Thr ACA 16.00 24.17 0.38								Thr ACA 13.00 19.70 0.32									Thr ACA 13.00 19.64 0.32									Thr ACA 13.00 19.55 0.32									Thr ACA 15.00 22.52 0.35									Thr ACA 16.00 24.02 0.37
Thr ACT 20.00 30.21 0.48								Thr ACT 20.00 30.30 0.49									Thr ACT 20.00 30.21 0.49									Thr ACT 20.00 30.08 0.49									Thr ACT 23.00 34.53 0.53									Thr ACT 23.00 34.53 0.53
Thr ACC 2.00 3.02 0.05								Thr ACC 2.00 3.03 0.05									Thr ACC 3.00 4.53 0.07									Thr ACC 3.00 4.51 0.07									Thr ACC 2.00 3.00 0.05									Thr ACC 2.00 3.00 0.05
Val GTG 7.00 10.57 0.13								Val GTG 11.00 16.67 0.20									Val GTG 9.00 13.60 0.16									Val GTG 9.00 13.53 0.16									Val GTG 8.00 12.01 0.15									Val GTG 9.00 13.51 0.17
Val GTA 19.00 28.70 0.35								Val GTA 14.00 21.21 0.25									Val GTA 24.00 36.25 0.41									Val GTA 24.00 36.09 0.41									Val GTA 22.00 33.03 0.42									Val GTA 23.00 34.53 0.44
Val GTT 26.00 39.27 0.48								Val GTT 30.00 45.45 0.54									Val GTT 23.00 34.74 0.40									Val GTT 23.00 34.59 0.40									Val GTT 22.00 33.03 0.42									Val GTT 19.00 28.53 0.37
Val GTC 2.00 3.02 0.04								Val GTC 1.00 1.52 0.02									Val GTC 2.00 3.02 0.03									Val GTC 2.00 3.01 0.03									Val GTC 1.00 1.50 0.02									Val GTC 1.00 1.50 0.02
Trp TGG 1.00 1.51 0.14								Trp TGG 2.00 3.03 0.22									Trp TGG 1.00 1.51 0.13									Trp TGG 1.00 1.50 0.13									Trp TGG 1.00 1.50 0.14									Trp TGG 1.00 1.50 0.14
Trp TGA 6.00 9.06 0.86								Trp TGA 7.00 10.61 0.78									Trp TGA 7.00 10.57 0.88									Trp TGA 7.00 10.53 0.88									Trp TGA 6.00 9.01 0.86									Trp TGA 6.00 9.01 0.86
Tyr TAT 25.00 37.76 0.86								Tyr TAT 19.00 28.79 0.73									Tyr TAT 23.00 34.74 0.74									Tyr TAT 23.00 34.59 0.74									Tyr TAT 22.00 33.03 0.79									Tyr TAT 22.00 33.03 0.79
Tyr TAC 4.00 6.04 0.14								Tyr TAC 7.00 10.61 0.27									Tyr TAC 8.00 12.08 0.26									Tyr TAC 8.00 12.03 0.26									Tyr TAC 6.00 9.01 0.21									Tyr TAC 6.00 9.01 0.21
End TAG 1.00 1.51 1.00								End TAG 0.00 0.00 0.00									End TAG 0.00 0.00 0.00									End TAG 0.00 0.00 0.00									End TAG 0.00 0.00 0.00									End TAG 0.00 0.00 0.00
End TAA 0.00 0.00 0.00								End TAA 1.00 1.52 1.00									End TAA 1.00 1.51 1.00									End TAA 1.00 1.50 1.00									End TAA 1.00 1.50 1.00									End TAA 1.00 1.50 1.00
Results for 621 residue sequence "nad6" starting "ATGTTGGATG"								Results for 693 residue sequence "nad6" starting "ATGATAAATT"									Results for 636 residue sequence "nad6" starting "ATGATTAATT"									Results for 696 residue sequence "nad6" starting "ATGATTAATT"									Results for 498 residue sequence "nad6" starting "ATTCTGTTTC"									Results for 597 residue sequence "nad6" starting "ATGATATATT"
AmAcid Codon Number /1000 Fraction ..								AmAcid Codon Number /1000 Fraction ..									AmAcid Codon Number /1000 Fraction ..									AmAcid Codon Number /1000 Fraction ..									AmAcid Codon Number /1000 Fraction ..									AmAcid Codon Number /1000 Fraction ..
Ala GCG 0.00 0.00 0.00								Ala GCG 1.00 4.33 0.11									Ala GCG 0.00 0.00 0.00									Ala GCG 0.00 0.00 0.00									Ala GCG 0.00 0.00 0.00									Ala GCG 1.00 5.03 0.20
Ala GCA 2.00 9.66 0.29								Ala GCA 1.00 4.33 0.11									Ala GCA 3.00 14.15 0.33									Ala GCA 3.00 12.93 0.33									Ala GCA 1.00 6.02 0.20									Ala GCA 1.00 5.03 0.20
Ala GCT 5.00 24.15 0.71								Ala GCT 6.00 25.97 0.67									Ala GCT 6.00 28.30 0.67									Ala GCT 6.00 25.86 0.67									Ala GCT 3.00 18.07 0.60									Ala GCT 1.00 5.03 0.20
Ala GCC 0.00 0.00 0.00								Ala GCC 1.00 4.33 0.11									Ala GCC 0.00 0.00 0.00									Ala GCC 0.00 0.00 0.00									Ala GCC 1.00 6.02 0.20									Ala GCC 2.00 10.05 0.40
Cys TGT 3.00 14.49 1.00								Cys TGT 2.00 8.66 1.00									Cys TGT 2.00 9.43 1.00									Cys TGT 2.00 8.62 1.00									Cys TGT 0.00 0.00 0.00									Cys TGT 1.00 5.03 1.00
Cys TGC 0.00 0.00 0.00								Cys TGC 0.00 0.00 0.00									Cys TGC 0.00 0.00 0.00									Cys TGC 0.00 0.00 0.00									Cys TGC 0.00 0.00 0.00									Cys TGC 0.00 0.00 0.00
Asp GAT 4.00 19.32 0.67								Asp GAT 5.00 21.65 0.71									Asp GAT 4.00 18.87 0.80									Asp GAT 4.00 17.24 0.80									Asp GAT 4.00 24.10 0.80									Asp GAT 3.00 15.08 0.75
Asp GAC 2.00 9.66 0.33								Asp GAC 2.00 8.66 0.29									Asp GAC 1.00 4.72 0.20									Asp GAC 1.00 4.31 0.20									Asp GAC 1.00 6.02 0.20									Asp GAC 1.00 5.03 0.25
Glu GAG 2.00 9.66 0.50								Glu GAG 1.00 4.33 0.17									Glu GAG 1.00 4.72 0.17									Glu GAG 1.00 4.31 0.17									Glu GAG 2.00 12.05 0.50									Glu GAG 2.00 10.05 0.50
Glu GAA 2.00 9.66 0.50								Glu GAA 5.00 21.65 0.83									Glu GAA 5.00 23.58 0.83									Glu GAA 5.00 21.55 0.83									Glu GAA 2.00 12.05 0.50									Glu GAA 2.00 10.05 0.50
Phe TTT 13.00 62.80 1.00								Phe TTT 14.00 60.61 0.93									Phe TTT 11.00 51.89 0.92									Phe TTT 14.00 60.34 0.93									Phe TTT 9.00 54.22 1.00									Phe TTT 12.00 60.30 1.00
Phe TTC 0.00 0.00 0.00								Phe TTC 1.00 4.33 0.07									Phe TTC 1.00 4.72 0.08									Phe TTC 1.00 4.31 0.07									Phe TTC 0.00 0.00 0.00									Phe TTC 0.00 0.00 0.00
Gly GGG 0.00 0.00 0.00								Gly GGG 0.00 0.00 0.00									Gly GGG 1.00 4.72 0.14									Gly GGG 1.00 4.31 0.11									Gly GGG 0.00 0.00 0.00									Gly GGG 0.00 0.00 0.00
Gly GGA 1.00 4.83 0.13								Gly GGA 1.00 4.33 0.11									Gly GGA 0.00 0.00 0.00									Gly GGA 0.00 0.00 0.00									Gly GGA 0.00 0.00 0.00									Gly GGA 2.00 10.05 0.25
Gly GGT 7.00 33.82 0.88								Gly GGT 8.00 34.63 0.89									Gly GGT 6.00 28.30 0.86									Gly GGT 8.00 34.48 0.89									Gly GGT 6.00 36.14 1.00									Gly GGT 6.00 30.15 0.75
Gly GGC 0.00 0.00 0.00								Gly GGC 0.00 0.00 0.00									Gly GGC 0.00 0.00 0.00									Gly GGC 0.00 0.00 0.00									Gly GGC 0.00 0.00 0.00									Gly GGC 0.00 0.00 0.00
His CAT 2.00 9.66 1.00								His CAT 2.00 8.66 1.00									His CAT 2.00 9.43 1.00									His CAT 2.00 8.62 1.00									His CAT 2.00 12.05 1.00									His CAT 2.00 10.05 1.00
His CAC 0.00 0.00 0.00								His CAC 0.00 0.00 0.00									His CAC 0.00 0.00 0.00									His CAC 0.00 0.00 0.00									His CAC 0.00 0.00 0.00									His CAC 0.00 0.00 0.00
Ile ATA 16.00 77.29 0.43								Ile ATA 17.00 73.59 0.41									Ile ATA 17.00 80.19 0.45									Ile ATA 19.00 81.90 0.45									Ile ATA 15.00 90.36 0.52									Ile ATA 21.00 105.53 0.55
Ile ATT 20.00 96.62 0.54								Ile ATT 22.00 95.24 0.54									Ile ATT 19.00 89.62 0.50									Ile ATT 20.00 86.21 0.48									Ile ATT 12.00 72.29 0.41									Ile ATT 16.00 80.40 0.42
Ile ATC 1.00 4.83 0.03								Ile ATC 2.00 8.66 0.05									Ile ATC 2.00 9.43 0.05									Ile ATC 3.00 12.93 0.07									Ile ATC 2.00 12.05 0.07									Ile ATC 1.00 5.03 0.03
Lys AAG 0.00 0.00 0.00								Lys AAG 1.00 4.33 0.20									Lys AAG 0.00 0.00 0.00									Lys AAG 0.00 0.00 0.00									Lys AAG 1.00 6.02 0.33									Lys AAG 0.00 0.00 0.00
Lys AAA 4.00 19.32 1.00								Lys AAA 4.00 17.32 0.80									Lys AAA 4.00 18.87 1.00									Lys AAA 4.00 17.24 1.00									Lys AAA 2.00 12.05 0.67									Lys AAA 2.00 10.05 1.00
Leu TTG 2.00 9.66 0.07								Leu TTG 4.00 17.32 0.13									Leu TTG 2.00 9.43 0.06									Leu TTG 2.00 8.62 0.06									Leu TTG 1.00 6.02 0.05									Leu TTG 2.00 10.05 0.07
Leu TTA 18.00 86.96 0.62								Leu TTA 17.00 73.59 0.53									Leu TTA 17.00 80.19 0.53									Leu TTA 17.00 73.28 0.53									Leu TTA 12.00 72.29 0.60									Leu TTA 16.00 80.40 0.59
Leu CTG 1.00 4.83 0.03								Leu CTG 2.00 8.66 0.06									Leu CTG 3.00 14.15 0.09									Leu CTG 3.00 12.93 0.09									Leu CTG 1.00 6.02 0.05									Leu CTG 1.00 5.03 0.04
Leu CTA 3.00 14.49 0.10								Leu CTA 4.00 17.32 0.13									Leu CTA 4.00 18.87 0.13									Leu CTA 4.00 17.24 0.13									Leu CTA 4.00 24.10 0.20									Leu CTA 4.00 20.10 0.15
Leu CTT 5.00 24.15 0.17								Leu CTT 5.00 21.65 0.16									Leu CTT 6.00 28.30 0.19									Leu CTT 6.00 25.86 0.19									Leu CTT 2.00 12.05 0.10									Leu CTT 4.00 20.10 0.15
Leu CTC 0.00 0.00 0.00								Leu CTC 0.00 0.00 0.00									Leu CTC 0.00 0.00 0.00									Leu CTC 0.00 0.00 0.00									Leu CTC 0.00 0.00 0.00									Leu CTC 0.00 0.00 0.00
Met ATG 6.00 28.99 1.00								Met ATG 6.00 25.97 1.00									Met ATG 6.00 28.30 1.00									Met ATG 6.00 25.86 1.00									Met ATG 3.00 18.07 1.00									Met ATG 5.00 25.13 1.00
Asn AAT 14.00 67.63 1.00								Asn AAT 13.00 56.28 0.93									Asn AAT 14.00 66.04 1.00									Asn AAT 16.00 68.97 0.94									Asn AAT 16.00 96.39 1.00									Asn AAT 14.00 70.35 0.93
Asn AAC 0.00 0.00 0.00								Asn AAC 1.00 4.33 0.07									Asn AAC 0.00 0.00 0.00									Asn AAC 1.00 4.31 0.06									Asn AAC 0.00 0.00 0.00									Asn AAC 1.00 5.03 0.07
Pro CCG 0.00 0.00 0.00								Pro CCG 0.00 0.00 0.00									Pro CCG 0.00 0.00 0.00									Pro CCG 0.00 0.00 0.00									Pro CCG 0.00 0.00 0.00									Pro CCG 0.00 0.00 0.00
Pro CCA 0.00 0.00 0.00								Pro CCA 0.00 0.00 0.00									Pro CCA 1.00 4.72 0.25									Pro CCA 1.00 4.31 0.25									Pro CCA 1.00 6.02 0.25									Pro CCA 0.00 0.00 0.00
Pro CCT 3.00 14.49 0.75								Pro CCT 3.00 12.99 0.75									Pro CCT 2.00 9.43 0.50									Pro CCT 2.00 8.62 0.50									Pro CCT 2.00 12.05 0.50									Pro CCT 2.00 10.05 0.67
Pro CCC 1.00 4.83 0.25								Pro CCC 1.00 4.33 0.25									Pro CCC 1.00 4.72 0.25									Pro CCC 1.00 4.31 0.25									Pro CCC 1.00 6.02 0.25									Pro CCC 1.00 5.03 0.33
Gln CAG 0.00 0.00 0.00								Gln CAG 1.00 4.33 0.50									Gln CAG 0.00 0.00 0.00									Gln CAG 0.00 0.00 0.00									Gln CAG 0.00 0.00 0.00									Gln CAG 0.00 0.00 0.00
Gln CAA 0.00 0.00 0.00								Gln CAA 1.00 4.33 0.50									Gln CAA 1.00 4.72 1.00									Gln CAA 1.00 4.31 1.00									Gln CAA 1.00 6.02 1.00									Gln CAA 1.00 5.03 1.00
Arg AGG 0.00 0.00 0.00								Arg AGG 1.00 4.33 0.20									Arg AGG 1.00 4.72 0.25									Arg AGG 1.00 4.31 0.25									Arg AGG 0.00 0.00 0.00									Arg AGG 1.00 5.03 0.33
Arg AGA 1.00 4.83 1.00								Arg AGA 4.00 17.32 0.80									Arg AGA 3.00 14.15 0.75									Arg AGA 3.00 12.93 0.75									Arg AGA 1.00 6.02 0.50									Arg AGA 2.00 10.05 0.67
Arg CGG 0.00 0.00 0.00								Arg CGG 0.00 0.00 0.00									Arg CGG 0.00 0.00 0.00									Arg CGG 0.00 0.00 0.00									Arg CGG 0.00 0.00 0.00									Arg CGG 0.00 0.00 0.00
Arg CGA 0.00 0.00 0.00								Arg CGA 0.00 0.00 0.00									Arg CGA 0.00 0.00 0.00									Arg CGA 0.00 0.00 0.00									Arg CGA 0.00 0.00 0.00									Arg CGA 0.00 0.00 0.00
Arg CGT 0.00 0.00 0.00								Arg CGT 0.00 0.00 0.00									Arg CGT 0.00 0.00 0.00									Arg CGT 0.00 0.00 0.00									Arg CGT 1.00 6.02 0.50									Arg CGT 0.00 0.00 0.00
Arg CGC 0.00 0.00 0.00								Arg CGC 0.00 0.00 0.00									Arg CGC 0.00 0.00 0.00									Arg CGC 0.00 0.00 0.00									Arg CGC 0.00 0.00 0.00									Arg CGC 0.00 0.00 0.00
Ser AGT 12.00 57.97 0.43								Ser AGT 14.00 60.61 0.48									Ser AGT 10.00 47.17 0.40									Ser AGT 11.00 47.41 0.41									Ser AGT 9.00 54.22 0.38									Ser AGT 11.00 55.28 0.42
Ser AGC 2.00 9.66 0.07								Ser AGC 3.00 12.99 0.10									Ser AGC 3.00 14.15 0.12									Ser AGC 3.00 12.93 0.11									Ser AGC 3.00 18.07 0.13									Ser AGC 3.00 15.08 0.12
Ser TCG 0.00 0.00 0.00								Ser TCG 0.00 0.00 0.00									Ser TCG 0.00 0.00 0.00									Ser TCG 0.00 0.00 0.00									Ser TCG 0.00 0.00 0.00									Ser TCG 0.00 0.00 0.00
Ser TCA 3.00 14.49 0.11								Ser TCA 3.00 12.99 0.10									Ser TCA 3.00 14.15 0.12									Ser TCA 3.00 12.93 0.11									Ser TCA 2.00 12.05 0.08									Ser TCA 2.00 10.05 0.08
Ser TCT 10.00 48.31 0.36								Ser TCT 8.00 34.63 0.28									Ser TCT 8.00 37.74 0.32									Ser TCT 9.00 38.79 0.33									Ser TCT 10.00 60.24 0.42									Ser TCT 10.00 50.25 0.38
Ser TCC 1.00 4.83 0.04								Ser TCC 1.00 4.33 0.03									Ser TCC 1.00 4.72 0.04									Ser TCC 1.00 4.31 0.04									Ser TCC 0.00 0.00 0.00									Ser TCC 0.00 0.00 0.00
Thr ACG 0.00 0.00 0.00								Thr ACG 0.00 0.00 0.00									Thr ACG 0.00 0.00 0.00									Thr ACG 0.00 0.00 0.00									Thr ACG 1.00 6.02 0.05									Thr ACG 0.00 0.00 0.00
Thr ACA 4.00 19.32 0.27								Thr ACA 3.00 12.99 0.18									Thr ACA 3.00 14.15 0.21									Thr ACA 3.00 12.93 0.15									Thr ACA 4.00 24.10 0.21									Thr ACA 4.00 20.10 0.22
Thr ACT 10.00 48.31 0.67								Thr ACT 12.00 51.95 0.71									Thr ACT 9.00 42.45 0.64									Thr ACT 14.00 60.34 0.70									Thr ACT 13.00 78.31 0.68									Thr ACT 12.00 60.30 0.67
Thr ACC 1.00 4.83 0.07								Thr ACC 2.00 8.66 0.12									Thr ACC 2.00 9.43 0.14									Thr ACC 3.00 12.93 0.15									Thr ACC 1.00 6.02 0.05									Thr ACC 2.00 10.05 0.11
Val GTG 1.00 4.83 0.07								Val GTG 1.00 4.33 0.08									Val GTG 1.00 4.72 0.07									Val GTG 0.00 0.00 0.00									Val GTG 0.00 0.00 0.00									Val GTG 2.00 10.05 0.17
Val GTA 9.00 43.48 0.64								Val GTA 6.00 25.97 0.46									Val GTA 6.00 28.30 0.40									Val GTA 7.00 30.17 0.50									Val GTA 3.00 18.07 0.60									Val GTA 7.00 35.18 0.58
Val GTT 4.00 19.32 0.29								Val GTT 5.00 21.65 0.38									Val GTT 7.00 33.02 0.47									Val GTT 7.00 30.17 0.50									Val GTT 2.00 12.05 0.40									Val GTT 3.00 15.08 0.25
Val GTC 0.00 0.00 0.00								Val GTC 1.00 4.33 0.08									Val GTC 1.00 4.72 0.07									Val GTC 0.00 0.00 0.00									Val GTC 0.00 0.00 0.00									Val GTC 0.00 0.00 0.00
Trp TGG 0.00 0.00 0.00								Trp TGG 1.00 4.33 0.33									Trp TGG 0.00 0.00 0.00									Trp TGG 0.00 0.00 0.00									Trp TGG 0.00 0.00 0.00									Trp TGG 0.00 0.00 0.00
Trp TGA 2.00 9.66 1.00								Trp TGA 2.00 8.66 0.67									Trp TGA 2.00 9.43 1.00									Trp TGA 3.00 12.93 1.00									Trp TGA 2.00 12.05 1.00									Trp TGA 2.00 10.05 1.00
Tyr TAT 8.00 38.65 0.89								Tyr TAT 6.00 25.97 0.67									Tyr TAT 7.00 33.02 0.78									Tyr TAT 7.00 30.17 0.78									Tyr TAT 5.00 30.12 0.83									Tyr TAT 8.00 40.20 0.80
Tyr TAC 1.00 4.83 0.11								Tyr TAC 3.00 12.99 0.33									Tyr TAC 2.00 9.43 0.22									Tyr TAC 2.00 8.62 0.22									Tyr TAC 1.00 6.02 0.17									Tyr TAC 2.00 10.05 0.20
End TAG 0.00 0.00 0.00								End TAG 1.00 4.33 1.00									End TAG 1.00 4.72 1.00									End TAG 1.00 4.31 1.00									End TAG 1.00 6.02 1.00									End TAG 1.00 5.03 1.00
End TAA 1.00 4.83 1.00								End TAA 0.00 0.00 0.00									End TAA 0.00 0.00 0.00									End TAA 0.00 0.00 0.00									End TAA 0.00 0.00 0.00									End TAA 0.00 0.00 0.00
Results for 810 residue sequence "cox3" starting "ATGACAATTT"								Results for 810 residue sequence "cox3" starting "ATGACAACTT"									Results for 810 residue sequence "cox3" starting "ATGACAATTT"									Results for 810 residue sequence "cox3" starting "ATGACAATTT"									Results for 546 residue sequence "cox3" starting "ATGGGTGTTG"									Results for 810 residue sequence "cox3" starting "ATGACAAATT"
AmAcid Codon Number /1000 Fraction ..								AmAcid Codon Number /1000 Fraction ..									AmAcid Codon Number /1000 Fraction ..									AmAcid Codon Number /1000 Fraction ..									AmAcid Codon Number /1000 Fraction ..									AmAcid Codon Number /1000 Fraction ..
Ala GCG 1.00 3.70 0.05								Ala GCG 2.00 7.41 0.11									Ala GCG 1.00 3.70 0.05									Ala GCG 1.00 3.70 0.05									Ala GCG 1.00 5.49 0.07									Ala GCG 1.00 3.70 0.05
Ala GCA 5.00 18.52 0.25								Ala GCA 5.00 18.52 0.26									Ala GCA 5.00 18.52 0.26									Ala GCA 5.00 18.52 0.25									Ala GCA 3.00 16.48 0.21									Ala GCA 5.00 18.52 0.25
Ala GCT 13.00 48.15 0.65								Ala GCT 10.00 37.04 0.53									Ala GCT 13.00 48.15 0.68									Ala GCT 14.00 51.85 0.70									Ala GCT 9.00 49.45 0.64									Ala GCT 13.00 48.15 0.65
Ala GCC 1.00 3.70 0.05								Ala GCC 2.00 7.41 0.11									Ala GCC 0.00 0.00 0.00									Ala GCC 0.00 0.00 0.00									Ala GCC 1.00 5.49 0.07									Ala GCC 1.00 3.70 0.05
Cys TGT 2.00 7.41 1.00								Cys TGT 3.00 11.11 1.00									Cys TGT 2.00 7.41 1.00									Cys TGT 2.00 7.41 1.00									Cys TGT 2.00 10.99 1.00									Cys TGT 2.00 7.41 1.00
Cys TGC 0.00 0.00 0.00								Cys TGC 0.00 0.00 0.00									Cys TGC 0.00 0.00 0.00									Cys TGC 0.00 0.00 0.00									Cys TGC 0.00 0.00 0.00									Cys TGC 0.00 0.00 0.00
Asp GAT 7.00 25.93 1.00								Asp GAT 3.00 11.11 0.43									Asp GAT 5.00 18.52 1.00									Asp GAT 5.00 18.52 1.00									Asp GAT 2.00 10.99 0.67									Asp GAT 4.00 14.81 1.00
Asp GAC 0.00 0.00 0.00								Asp GAC 4.00 14.81 0.57									Asp GAC 0.00 0.00 0.00									Asp GAC 0.00 0.00 0.00									Asp GAC 1.00 5.49 0.33									Asp GAC 0.00 0.00 0.00
Glu GAG 2.00 7.41 0.29								Glu GAG 1.00 3.70 0.17									Glu GAG 2.00 7.41 0.29									Glu GAG 2.00 7.41 0.29									Glu GAG 1.00 5.49 0.17									Glu GAG 2.00 7.41 0.29
Glu GAA 5.00 18.52 0.71								Glu GAA 5.00 18.52 0.83									Glu GAA 5.00 18.52 0.71									Glu GAA 5.00 18.52 0.71									Glu GAA 5.00 27.47 0.83									Glu GAA 5.00 18.52 0.71
Phe TTT 19.00 70.37 0.79								Phe TTT 19.00 70.37 0.73									Phe TTT 17.00 62.96 0.74									Phe TTT 17.00 62.96 0.74									Phe TTT 14.00 76.92 0.74									Phe TTT 19.00 70.37 0.79
Phe TTC 5.00 18.52 0.21								Phe TTC 7.00 25.93 0.27									Phe TTC 6.00 22.22 0.26									Phe TTC 6.00 22.22 0.26									Phe TTC 5.00 27.47 0.26									Phe TTC 5.00 18.52 0.21
Gly GGG 3.00 11.11 0.14								Gly GGG 6.00 22.22 0.29									Gly GGG 0.00 0.00 0.00									Gly GGG 0.00 0.00 0.00									Gly GGG 4.00 21.98 0.25									Gly GGG 3.00 11.11 0.14
Gly GGA 4.00 14.81 0.19								Gly GGA 3.00 11.11 0.14									Gly GGA 5.00 18.52 0.24									Gly GGA 5.00 18.52 0.24									Gly GGA 3.00 16.48 0.19									Gly GGA 5.00 18.52 0.23
Gly GGT 12.00 44.44 0.57								Gly GGT 9.00 33.33 0.43									Gly GGT 14.00 51.85 0.67									Gly GGT 14.00 51.85 0.67									Gly GGT 7.00 38.46 0.44									Gly GGT 12.00 44.44 0.55
Gly GGC 2.00 7.41 0.10								Gly GGC 3.00 11.11 0.14									Gly GGC 2.00 7.41 0.10									Gly GGC 2.00 7.41 0.10									Gly GGC 2.00 10.99 0.13									Gly GGC 2.00 7.41 0.09
His CAT 11.00 40.74 0.85								His CAT 11.00 40.74 0.85									His CAT 10.00 37.04 0.77									His CAT 10.00 37.04 0.77									His CAT 4.00 21.98 0.80									His CAT 9.00 33.33 0.64
His CAC 2.00 7.41 0.15								His CAC 2.00 7.41 0.15									His CAC 3.00 11.11 0.23									His CAC 3.00 11.11 0.23									His CAC 1.00 5.49 0.20									His CAC 5.00 18.52 0.36
Ile ATA 12.00 44.44 0.71								Ile ATA 9.00 33.33 0.53									Ile ATA 13.00 48.15 0.68									Ile ATA 12.00 44.44 0.67									Ile ATA 8.00 43.96 0.57									Ile ATA 14.00 51.85 0.78
Ile ATT 4.00 14.81 0.24								Ile ATT 5.00 18.52 0.29									Ile ATT 4.00 14.81 0.21									Ile ATT 4.00 14.81 0.22									Ile ATT 4.00 21.98 0.29									Ile ATT 3.00 11.11 0.17
Ile ATC 1.00 3.70 0.06								Ile ATC 3.00 11.11 0.18									Ile ATC 2.00 7.41 0.11									Ile ATC 2.00 7.41 0.11									Ile ATC 2.00 10.99 0.14									Ile ATC 1.00 3.70 0.06
Lys AAG 0.00 0.00 0.00								Lys AAG 0.00 0.00 0.00									Lys AAG 0.00 0.00 0.00									Lys AAG 0.00 0.00 0.00									Lys AAG 0.00 0.00 0.00									Lys AAG 0.00 0.00 0.00
Lys AAA 0.00 0.00 0.00								Lys AAA 0.00 0.00 0.00									Lys AAA 1.00 3.70 1.00									Lys AAA 0.00 0.00 0.00									Lys AAA 2.00 10.99 1.00									Lys AAA 0.00 0.00 0.00
Leu TTG 3.00 11.11 0.08								Leu TTG 4.00 14.81 0.11									Leu TTG 3.00 11.11 0.09									Leu TTG 3.00 11.11 0.09									Leu TTG 1.00 5.49 0.05									Leu TTG 4.00 14.81 0.11
Leu TTA 27.00 100.00 0.69								Leu TTA 21.00 77.78 0.58									Leu TTA 20.00 74.07 0.61									Leu TTA 21.00 77.78 0.62									Leu TTA 15.00 82.42 0.71									Leu TTA 24.00 88.89 0.67
Leu CTG 1.00 3.70 0.03								Leu CTG 1.00 3.70 0.03									Leu CTG 3.00 11.11 0.09									Leu CTG 3.00 11.11 0.09									Leu CTG 0.00 0.00 0.00									Leu CTG 2.00 7.41 0.06
Leu CTA 5.00 18.52 0.13								Leu CTA 5.00 18.52 0.14									Leu CTA 5.00 18.52 0.15									Leu CTA 5.00 18.52 0.15									Leu CTA 3.00 16.48 0.14									Leu CTA 4.00 14.81 0.11
Leu CTT 2.00 7.41 0.05								Leu CTT 4.00 14.81 0.11									Leu CTT 2.00 7.41 0.06									Leu CTT 2.00 7.41 0.06									Leu CTT 2.00 10.99 0.10									Leu CTT 2.00 7.41 0.06
Leu CTC 1.00 3.70 0.03								Leu CTC 1.00 3.70 0.03									Leu CTC 0.00 0.00 0.00									Leu CTC 0.00 0.00 0.00									Leu CTC 0.00 0.00 0.00									Leu CTC 0.00 0.00 0.00
Met ATG 5.00 18.52 1.00								Met ATG 5.00 18.52 1.00									Met ATG 7.00 25.93 1.00									Met ATG 7.00 25.93 1.00									Met ATG 3.00 16.48 1.00									Met ATG 5.00 18.52 1.00
Asn AAT 7.00 25.93 0.88								Asn AAT 4.00 14.81 0.50									Asn AAT 5.00 18.52 0.45									Asn AAT 5.00 18.52 0.50									Asn AAT 5.00 27.47 0.63									Asn AAT 8.00 29.63 0.73
Asn AAC 1.00 3.70 0.13								Asn AAC 4.00 14.81 0.50									Asn AAC 6.00 22.22 0.55									Asn AAC 5.00 18.52 0.50									Asn AAC 3.00 16.48 0.38									Asn AAC 3.00 11.11 0.27
Pro CCG 1.00 3.70 0.11								Pro CCG 2.00 7.41 0.20									Pro CCG 0.00 0.00 0.00									Pro CCG 0.00 0.00 0.00									Pro CCG 0.00 0.00 0.00									Pro CCG 0.00 0.00 0.00
Pro CCA 1.00 3.70 0.11								Pro CCA 1.00 3.70 0.10									Pro CCA 2.00 7.41 0.22									Pro CCA 2.00 7.41 0.22									Pro CCA 2.00 10.99 0.33									Pro CCA 3.00 11.11 0.33
Pro CCT 7.00 25.93 0.78								Pro CCT 6.00 22.22 0.60									Pro CCT 7.00 25.93 0.78									Pro CCT 7.00 25.93 0.78									Pro CCT 4.00 21.98 0.67									Pro CCT 6.00 22.22 0.67
Pro CCC 0.00 0.00 0.00								Pro CCC 1.00 3.70 0.10									Pro CCC 0.00 0.00 0.00									Pro CCC 0.00 0.00 0.00									Pro CCC 0.00 0.00 0.00									Pro CCC 0.00 0.00 0.00
Gln CAG 0.00 0.00 0.00								Gln CAG 1.00 3.70 0.20									Gln CAG 0.00 0.00 0.00									Gln CAG 0.00 0.00 0.00									Gln CAG 0.00 0.00 0.00									Gln CAG 0.00 0.00 0.00
Gln CAA 5.00 18.52 1.00								Gln CAA 4.00 14.81 0.80									Gln CAA 5.00 18.52 1.00									Gln CAA 5.00 18.52 1.00									Gln CAA 3.00 16.48 1.00									Gln CAA 5.00 18.52 1.00
Arg AGG 0.00 0.00 0.00								Arg AGG 0.00 0.00 0.00									Arg AGG 0.00 0.00 0.00									Arg AGG 0.00 0.00 0.00									Arg AGG 0.00 0.00 0.00									Arg AGG 0.00 0.00 0.00
Arg AGA 4.00 14.81 0.80								Arg AGA 4.00 14.81 0.80									Arg AGA 4.00 14.81 0.80									Arg AGA 4.00 14.81 0.80									Arg AGA 2.00 10.99 1.00									Arg AGA 4.00 14.81 0.80
Arg CGG 0.00 0.00 0.00								Arg CGG 0.00 0.00 0.00									Arg CGG 0.00 0.00 0.00									Arg CGG 0.00 0.00 0.00									Arg CGG 0.00 0.00 0.00									Arg CGG 0.00 0.00 0.00
Arg CGA 0.00 0.00 0.00								Arg CGA 0.00 0.00 0.00									Arg CGA 0.00 0.00 0.00									Arg CGA 0.00 0.00 0.00									Arg CGA 0.00 0.00 0.00									Arg CGA 0.00 0.00 0.00
Arg CGT 1.00 3.70 0.20								Arg CGT 1.00 3.70 0.20									Arg CGT 1.00 3.70 0.20									Arg CGT 1.00 3.70 0.20									Arg CGT 0.00 0.00 0.00									Arg CGT 1.00 3.70 0.20
Arg CGC 0.00 0.00 0.00								Arg CGC 0.00 0.00 0.00									Arg CGC 0.00 0.00 0.00									Arg CGC 0.00 0.00 0.00									Arg CGC 0.00 0.00 0.00									Arg CGC 0.00 0.00 0.00
Ser AGT 6.00 22.22 0.26								Ser AGT 6.00 22.22 0.23									Ser AGT 4.00 14.81 0.17									Ser AGT 5.00 18.52 0.20									Ser AGT 7.00 38.46 0.37									Ser AGT 6.00 22.22 0.24
Ser AGC 0.00 0.00 0.00								Ser AGC 0.00 0.00 0.00									Ser AGC 1.00 3.70 0.04									Ser AGC 1.00 3.70 0.04									Ser AGC 1.00 5.49 0.05									Ser AGC 0.00 0.00 0.00
Ser TCG 0.00 0.00 0.00								Ser TCG 4.00 14.81 0.15									Ser TCG 3.00 11.11 0.13									Ser TCG 3.00 11.11 0.12									Ser TCG 2.00 10.99 0.11									Ser TCG 2.00 7.41 0.08
Ser TCA 10.00 37.04 0.43								Ser TCA 5.00 18.52 0.19									Ser TCA 10.00 37.04 0.42									Ser TCA 10.00 37.04 0.40									Ser TCA 5.00 27.47 0.26									Ser TCA 10.00 37.04 0.40
Ser TCT 5.00 18.52 0.22								Ser TCT 9.00 33.33 0.35									Ser TCT 5.00 18.52 0.21									Ser TCT 5.00 18.52 0.20									Ser TCT 4.00 21.98 0.21									Ser TCT 7.00 25.93 0.28
Ser TCC 2.00 7.41 0.09								Ser TCC 2.00 7.41 0.08									Ser TCC 1.00 3.70 0.04									Ser TCC 1.00 3.70 0.04									Ser TCC 0.00 0.00 0.00									Ser TCC 0.00 0.00 0.00
Thr ACG 0.00 0.00 0.00								Thr ACG 2.00 7.41 0.09									Thr ACG 1.00 3.70 0.05									Thr ACG 1.00 3.70 0.05									Thr ACG 0.00 0.00 0.00									Thr ACG 0.00 0.00 0.00
Thr ACA 12.00 44.44 0.55								Thr ACA 9.00 33.33 0.41									Thr ACA 13.00 48.15 0.62									Thr ACA 13.00 48.15 0.62									Thr ACA 4.00 21.98 0.40									Thr ACA 10.00 37.04 0.48
Thr ACT 6.00 22.22 0.27								Thr ACT 11.00 40.74 0.50									Thr ACT 6.00 22.22 0.29									Thr ACT 6.00 22.22 0.29									Thr ACT 3.00 16.48 0.30									Thr ACT 8.00 29.63 0.38
Thr ACC 4.00 14.81 0.18								Thr ACC 0.00 0.00 0.00									Thr ACC 1.00 3.70 0.05									Thr ACC 1.00 3.70 0.05									Thr ACC 3.00 16.48 0.30									Thr ACC 3.00 11.11 0.14
Val GTG 5.00 18.52 0.21								Val GTG 4.00 14.81 0.17									Val GTG 5.00 18.52 0.20									Val GTG 5.00 18.52 0.20									Val GTG 1.00 5.49 0.06									Val GTG 2.00 7.41 0.09
Val GTA 10.00 37.04 0.42								Val GTA 7.00 25.93 0.30									Val GTA 11.00 40.74 0.44									Val GTA 11.00 40.74 0.44									Val GTA 7.00 38.46 0.44									Val GTA 10.00 37.04 0.45
Val GTT 8.00 29.63 0.33								Val GTT 11.00 40.74 0.48									Val GTT 8.00 29.63 0.32									Val GTT 8.00 29.63 0.32									Val GTT 6.00 32.97 0.38									Val GTT 8.00 29.63 0.36
Val GTC 1.00 3.70 0.04								Val GTC 1.00 3.70 0.04									Val GTC 1.00 3.70 0.04									Val GTC 1.00 3.70 0.04									Val GTC 2.00 10.99 0.13									Val GTC 2.00 7.41 0.09
Trp TGG 3.00 11.11 0.33								Trp TGG 2.00 7.41 0.22									Trp TGG 1.00 3.70 0.11									Trp TGG 1.00 3.70 0.11									Trp TGG 0.00 0.00 0.00									Trp TGG 0.00 0.00 0.00
Trp TGA 6.00 22.22 0.67								Trp TGA 7.00 25.93 0.78									Trp TGA 8.00 29.63 0.89									Trp TGA 8.00 29.63 0.89									Trp TGA 5.00 27.47 1.00									Trp TGA 9.00 33.33 1.00
Tyr TAT 6.00 22.22 0.67								Tyr TAT 2.00 7.41 0.25									Tyr TAT 4.00 14.81 0.40									Tyr TAT 4.00 14.81 0.40									Tyr TAT 4.00 21.98 0.57									Tyr TAT 5.00 18.52 0.50
Tyr TAC 3.00 11.11 0.33								Tyr TAC 6.00 22.22 0.75									Tyr TAC 6.00 22.22 0.60									Tyr TAC 6.00 22.22 0.60									Tyr TAC 3.00 16.48 0.43									Tyr TAC 5.00 18.52 0.50
End TAG 1.00 3.70 1.00								End TAG 1.00 3.70 1.00									End TAG 1.00 3.70 1.00									End TAG 1.00 3.70 1.00									End TAG 1.00 5.49 1.00									End TAG 1.00 3.70 1.00
End TAA 0.00 0.00 0.00								End TAA 0.00 0.00 0.00									End TAA 0.00 0.00 0.00									End TAA 0.00 0.00 0.00									End TAA 0.00 0.00 0.00									End TAA 0.00 0.00 0.00
Results for 1746 residue sequence "rps3" starting "ATGGGTAAGT"								Results for 1758 residue sequence "rps3" starting "ATGCACAATC"									Results for 1608 residue sequence "rps3" starting "ATGGGCCAGA"									Results for 1797 residue sequence "rps3" starting "ATGAGCAAAC"									Results for 1869 residue sequence "rps3" starting "ATGAGCAAAC"									Results for 1764 residue sequence "rps3" starting "ATGGGCAAGC"
AmAcid Codon Number /1000 Fraction ..								AmAcid Codon Number /1000 Fraction ..									AmAcid Codon Number /1000 Fraction ..									AmAcid Codon Number /1000 Fraction ..									AmAcid Codon Number /1000 Fraction ..									AmAcid Codon Number /1000 Fraction ..
Ala GCG 0.00 0.00 0.00								Ala GCG 0.00 0.00 0.00									Ala GCG 1.00 1.87 0.04									Ala GCG 1.00 1.67 0.03									Ala GCG 2.00 3.21 0.06									Ala GCG 2.00 3.40 0.07
Ala GCA 5.00 8.59 0.22								Ala GCA 4.00 6.83 0.18									Ala GCA 6.00 11.19 0.26									Ala GCA 8.00 13.36 0.28									Ala GCA 10.00 16.05 0.32									Ala GCA 6.00 10.20 0.22
Ala GCT 14.00 24.05 0.61								Ala GCT 13.00 22.18 0.59									Ala GCT 11.00 20.52 0.48									Ala GCT 14.00 23.37 0.48									Ala GCT 15.00 24.08 0.48									Ala GCT 15.00 25.51 0.56
Ala GCC 4.00 6.87 0.17								Ala GCC 5.00 8.53 0.23									Ala GCC 5.00 9.33 0.22									Ala GCC 6.00 10.02 0.21									Ala GCC 4.00 6.42 0.13									Ala GCC 4.00 6.80 0.15
Cys TGT 2.00 3.44 1.00								Cys TGT 2.00 3.41 0.50									Cys TGT 2.00 3.73 1.00									Cys TGT 1.00 1.67 0.50									Cys TGT 3.00 4.82 1.00									Cys TGT 2.00 3.40 0.67
Cys TGC 0.00 0.00 0.00								Cys TGC 2.00 3.41 0.50									Cys TGC 0.00 0.00 0.00									Cys TGC 1.00 1.67 0.50									Cys TGC 0.00 0.00 0.00									Cys TGC 1.00 1.70 0.33
Asp GAT 15.00 25.77 0.79								Asp GAT 15.00 25.60 0.75									Asp GAT 14.00 26.12 0.88									Asp GAT 15.00 25.04 0.83									Asp GAT 15.00 24.08 0.88									Asp GAT 16.00 27.21 0.80
Asp GAC 4.00 6.87 0.21								Asp GAC 5.00 8.53 0.25									Asp GAC 2.00 3.73 0.13									Asp GAC 3.00 5.01 0.17									Asp GAC 2.00 3.21 0.12									Asp GAC 4.00 6.80 0.20
Glu GAG 3.00 5.15 0.19								Glu GAG 2.00 3.41 0.13									Glu GAG 4.00 7.46 0.22									Glu GAG 4.00 6.68 0.22									Glu GAG 7.00 11.24 0.32									Glu GAG 5.00 8.50 0.28
Glu GAA 13.00 22.34 0.81								Glu GAA 14.00 23.89 0.88									Glu GAA 14.00 26.12 0.78									Glu GAA 14.00 23.37 0.78									Glu GAA 15.00 24.08 0.68									Glu GAA 13.00 22.11 0.72
Phe TTT 30.00 51.55 0.94								Phe TTT 28.00 47.78 0.88									Phe TTT 26.00 48.51 0.87									Phe TTT 30.00 50.08 0.88									Phe TTT 31.00 49.76 0.94									Phe TTT 27.00 45.92 0.87
Phe TTC 2.00 3.44 0.06								Phe TTC 4.00 6.83 0.13									Phe TTC 4.00 7.46 0.13									Phe TTC 4.00 6.68 0.12									Phe TTC 2.00 3.21 0.06									Phe TTC 4.00 6.80 0.13
Gly GGG 1.00 1.72 0.05								Gly GGG 3.00 5.12 0.17									Gly GGG 0.00 0.00 0.00									Gly GGG 0.00 0.00 0.00									Gly GGG 4.00 6.42 0.18									Gly GGG 3.00 5.10 0.14
Gly GGA 6.00 10.31 0.32								Gly GGA 5.00 8.53 0.28									Gly GGA 6.00 11.19 0.35									Gly GGA 6.00 10.02 0.33									Gly GGA 6.00 9.63 0.27									Gly GGA 6.00 10.20 0.29
Gly GGT 8.00 13.75 0.42								Gly GGT 7.00 11.95 0.39									Gly GGT 7.00 13.06 0.41									Gly GGT 8.00 13.36 0.44									Gly GGT 8.00 12.84 0.36									Gly GGT 8.00 13.61 0.38
Gly GGC 4.00 6.87 0.21								Gly GGC 3.00 5.12 0.17									Gly GGC 4.00 7.46 0.24									Gly GGC 4.00 6.68 0.22									Gly GGC 4.00 6.42 0.18									Gly GGC 4.00 6.80 0.19
His CAT 11.00 18.90 0.92								His CAT 12.00 20.48 0.80									His CAT 9.00 16.79 0.82									His CAT 13.00 21.70 0.87									His CAT 9.00 14.45 0.75									His CAT 10.00 17.01 0.71
His CAC 1.00 1.72 0.08								His CAC 3.00 5.12 0.20									His CAC 2.00 3.73 0.18									His CAC 2.00 3.34 0.13									His CAC 3.00 4.82 0.25									His CAC 4.00 6.80 0.29
Ile ATA 19.00 32.65 0.51								Ile ATA 17.00 29.01 0.46									Ile ATA 14.00 26.12 0.45									Ile ATA 17.00 28.38 0.50									Ile ATA 18.00 28.89 0.46									Ile ATA 15.00 25.51 0.41
Ile ATT 18.00 30.93 0.49								Ile ATT 19.00 32.42 0.51									Ile ATT 14.00 26.12 0.45									Ile ATT 14.00 23.37 0.41									Ile ATT 19.00 30.50 0.49									Ile ATT 20.00 34.01 0.54
Ile ATC 0.00 0.00 0.00								Ile ATC 1.00 1.71 0.03									Ile ATC 3.00 5.60 0.10									Ile ATC 3.00 5.01 0.09									Ile ATC 2.00 3.21 0.05									Ile ATC 2.00 3.40 0.05
Lys AAG 16.00 27.49 0.18								Lys AAG 17.00 29.01 0.19									Lys AAG 18.00 33.58 0.22									Lys AAG 22.00 36.73 0.23									Lys AAG 22.00 35.31 0.21									Lys AAG 20.00 34.01 0.22
Lys AAA 75.00 128.87 0.82								Lys AAA 72.00 122.87 0.81									Lys AAA 63.00 117.54 0.78									Lys AAA 73.00 121.87 0.77									Lys AAA 83.00 133.23 0.79									Lys AAA 70.00 119.05 0.78
Leu TTG 6.00 10.31 0.09								Leu TTG 5.00 8.53 0.07									Leu TTG 6.00 11.19 0.10									Leu TTG 6.00 10.02 0.09									Leu TTG 3.00 4.82 0.04									Leu TTG 5.00 8.50 0.07
Leu TTA 36.00 61.86 0.53								Leu TTA 34.00 58.02 0.51									Leu TTA 32.00 59.70 0.51									Leu TTA 33.00 55.09 0.50									Leu TTA 37.00 59.39 0.54									Leu TTA 36.00 61.22 0.54
Leu CTG 4.00 6.87 0.06								Leu CTG 6.00 10.24 0.09									Leu CTG 3.00 5.60 0.05									Leu CTG 4.00 6.68 0.06									Leu CTG 3.00 4.82 0.04									Leu CTG 2.00 3.40 0.03
Leu CTA 5.00 8.59 0.07								Leu CTA 6.00 10.24 0.09									Leu CTA 7.00 13.06 0.11									Leu CTA 7.00 11.69 0.11									Leu CTA 6.00 9.63 0.09									Leu CTA 6.00 10.20 0.09
Leu CTT 14.00 24.05 0.21								Leu CTT 12.00 20.48 0.18									Leu CTT 13.00 24.25 0.21									Leu CTT 14.00 23.37 0.21									Leu CTT 15.00 24.08 0.22									Leu CTT 14.00 23.81 0.21
Leu CTC 3.00 5.15 0.04								Leu CTC 4.00 6.83 0.06									Leu CTC 2.00 3.73 0.03									Leu CTC 2.00 3.34 0.03									Leu CTC 4.00 6.42 0.06									Leu CTC 4.00 6.80 0.06
Met ATG 10.00 17.18 1.00								Met ATG 9.00 15.36 1.00									Met ATG 10.00 18.66 1.00									Met ATG 12.00 20.03 1.00									Met ATG 11.00 17.66 1.00									Met ATG 12.00 20.41 1.00
Asn AAT 42.00 72.16 0.81								Asn AAT 36.00 61.43 0.82									Asn AAT 35.00 65.30 0.76									Asn AAT 38.00 63.44 0.76									Asn AAT 32.00 51.36 0.70									Asn AAT 36.00 61.22 0.78
Asn AAC 10.00 17.18 0.19								Asn AAC 8.00 13.65 0.18									Asn AAC 11.00 20.52 0.24									Asn AAC 12.00 20.03 0.24									Asn AAC 14.00 22.47 0.30									Asn AAC 10.00 17.01 0.22
Pro CCG 2.00 3.44 0.13								Pro CCG 3.00 5.12 0.16									Pro CCG 2.00 3.73 0.18									Pro CCG 3.00 5.01 0.21									Pro CCG 2.00 3.21 0.11									Pro CCG 2.00 3.40 0.11
Pro CCA 3.00 5.15 0.19								Pro CCA 3.00 5.12 0.16									Pro CCA 1.00 1.87 0.09									Pro CCA 1.00 1.67 0.07									Pro CCA 5.00 8.03 0.26									Pro CCA 4.00 6.80 0.22
Pro CCT 9.00 15.46 0.56								Pro CCT 10.00 17.06 0.53									Pro CCT 6.00 11.19 0.55									Pro CCT 7.00 11.69 0.50									Pro CCT 10.00 16.05 0.53									Pro CCT 10.00 17.01 0.56
Pro CCC 2.00 3.44 0.13								Pro CCC 3.00 5.12 0.16									Pro CCC 2.00 3.73 0.18									Pro CCC 3.00 5.01 0.21									Pro CCC 2.00 3.21 0.11									Pro CCC 2.00 3.40 0.11
Gln CAG 3.00 5.15 0.17								Gln CAG 6.00 10.24 0.35									Gln CAG 7.00 13.06 0.47									Gln CAG 6.00 10.02 0.35									Gln CAG 7.00 11.24 0.41									Gln CAG 5.00 8.50 0.28
Gln CAA 15.00 25.77 0.83								Gln CAA 11.00 18.77 0.65									Gln CAA 8.00 14.93 0.53									Gln CAA 11.00 18.36 0.65									Gln CAA 10.00 16.05 0.59									Gln CAA 13.00 22.11 0.72
Arg AGG 3.00 5.15 0.07								Arg AGG 1.00 1.71 0.03									Arg AGG 2.00 3.73 0.05									Arg AGG 2.00 3.34 0.05									Arg AGG 5.00 8.03 0.12									Arg AGG 3.00 5.10 0.08
Arg AGA 26.00 44.67 0.65								Arg AGA 24.00 40.96 0.67									Arg AGA 25.00 46.64 0.66									Arg AGA 25.00 41.74 0.66									Arg AGA 23.00 36.92 0.55									Arg AGA 22.00 37.41 0.59
Arg CGG 2.00 3.44 0.05								Arg CGG 2.00 3.41 0.06									Arg CGG 2.00 3.73 0.05									Arg CGG 2.00 3.34 0.05									Arg CGG 3.00 4.82 0.07									Arg CGG 3.00 5.10 0.08
Arg CGA 2.00 3.44 0.05								Arg CGA 1.00 1.71 0.03									Arg CGA 1.00 1.87 0.03									Arg CGA 1.00 1.67 0.03									Arg CGA 2.00 3.21 0.05									Arg CGA 1.00 1.70 0.03
Arg CGT 7.00 12.03 0.17								Arg CGT 8.00 13.65 0.22									Arg CGT 7.00 13.06 0.18									Arg CGT 7.00 11.69 0.18									Arg CGT 9.00 14.45 0.21									Arg CGT 8.00 13.61 0.22
Arg CGC 0.00 0.00 0.00								Arg CGC 0.00 0.00 0.00									Arg CGC 1.00 1.87 0.03									Arg CGC 1.00 1.67 0.03									Arg CGC 0.00 0.00 0.00									Arg CGC 0.00 0.00 0.00
Ser AGT 16.00 27.49 0.36								Ser AGT 21.00 35.84 0.43									Ser AGT 16.00 29.85 0.36									Ser AGT 17.00 28.38 0.33									Ser AGT 18.00 28.89 0.37									Ser AGT 18.00 30.61 0.40
Ser AGC 2.00 3.44 0.04								Ser AGC 3.00 5.12 0.06									Ser AGC 4.00 7.46 0.09									Ser AGC 5.00 8.35 0.10									Ser AGC 3.00 4.82 0.06									Ser AGC 2.00 3.40 0.04
Ser TCG 1.00 1.72 0.02								Ser TCG 0.00 0.00 0.00									Ser TCG 0.00 0.00 0.00									Ser TCG 1.00 1.67 0.02									Ser TCG 1.00 1.61 0.02									Ser TCG 0.00 0.00 0.00
Ser TCA 6.00 10.31 0.13								Ser TCA 6.00 10.24 0.12									Ser TCA 7.00 13.06 0.16									Ser TCA 8.00 13.36 0.16									Ser TCA 5.00 8.03 0.10									Ser TCA 5.00 8.50 0.11
Ser TCT 15.00 25.77 0.33								Ser TCT 13.00 22.18 0.27									Ser TCT 14.00 26.12 0.31									Ser TCT 16.00 26.71 0.31									Ser TCT 17.00 27.29 0.35									Ser TCT 14.00 23.81 0.31
Ser TCC 5.00 8.59 0.11								Ser TCC 6.00 10.24 0.12									Ser TCC 4.00 7.46 0.09									Ser TCC 4.00 6.68 0.08									Ser TCC 5.00 8.03 0.10									Ser TCC 6.00 10.20 0.13
Thr ACG 2.00 3.44 0.10								Thr ACG 2.00 3.41 0.10									Thr ACG 2.00 3.73 0.11									Thr ACG 2.00 3.34 0.10									Thr ACG 2.00 3.21 0.11									Thr ACG 2.00 3.40 0.11
Thr ACA 9.00 15.46 0.43								Thr ACA 9.00 15.36 0.45									Thr ACA 9.00 16.79 0.50									Thr ACA 10.00 16.69 0.50									Thr ACA 9.00 14.45 0.47									Thr ACA 10.00 17.01 0.53
Thr ACT 8.00 13.75 0.38								Thr ACT 8.00 13.65 0.40									Thr ACT 6.00 11.19 0.33									Thr ACT 7.00 11.69 0.35									Thr ACT 7.00 11.24 0.37									Thr ACT 6.00 10.20 0.32
Thr ACC 2.00 3.44 0.10								Thr ACC 1.00 1.71 0.05									Thr ACC 1.00 1.87 0.06									Thr ACC 1.00 1.67 0.05									Thr ACC 1.00 1.61 0.05									Thr ACC 1.00 1.70 0.05
Val GTG 2.00 3.44 0.07								Val GTG 4.00 6.83 0.11									Val GTG 4.00 7.46 0.12									Val GTG 5.00 8.35 0.14									Val GTG 3.00 4.82 0.09									Val GTG 3.00 5.10 0.09
Val GTA 11.00 18.90 0.37								Val GTA 14.00 23.89 0.37									Val GTA 11.00 20.52 0.33									Val GTA 11.00 18.36 0.31									Val GTA 14.00 22.47 0.42									Val GTA 13.00 22.11 0.39
Val GTT 17.00 29.21 0.57								Val GTT 19.00 32.42 0.50									Val GTT 18.00 33.58 0.55									Val GTT 19.00 31.72 0.54									Val GTT 16.00 25.68 0.48									Val GTT 16.00 27.21 0.48
Val GTC 0.00 0.00 0.00								Val GTC 1.00 1.71 0.03									Val GTC 0.00 0.00 0.00									Val GTC 0.00 0.00 0.00									Val GTC 0.00 0.00 0.00									Val GTC 1.00 1.70 0.03
Trp TGG 0.00 0.00 0.00								Trp TGG 0.00 0.00 0.00									Trp TGG 0.00 0.00 0.00									Trp TGG 0.00 0.00 0.00									Trp TGG 0.00 0.00 0.00									Trp TGG 0.00 0.00 0.00
Trp TGA 3.00 5.15 1.00								Trp TGA 3.00 5.12 1.00									Trp TGA 3.00 5.60 1.00									Trp TGA 3.00 5.01 1.00									Trp TGA 3.00 4.82 1.00									Trp TGA 3.00 5.10 1.00
Tyr TAT 24.00 41.24 0.89								Tyr TAT 24.00 40.96 0.80									Tyr TAT 22.00 41.04 0.92									Tyr TAT 25.00 41.74 0.86									Tyr TAT 26.00 41.73 0.84									Tyr TAT 25.00 42.52 0.89
Tyr TAC 3.00 5.15 0.11								Tyr TAC 6.00 10.24 0.20									Tyr TAC 2.00 3.73 0.08									Tyr TAC 4.00 6.68 0.14									Tyr TAC 5.00 8.03 0.16									Tyr TAC 3.00 5.10 0.11
End TAG 0.00 0.00 0.00								End TAG 0.00 0.00 0.00									End TAG 0.00 0.00 0.00									End TAG 0.00 0.00 0.00									End TAG 0.00 0.00 0.00									End TAG 0.00 0.00 0.00
End TAA 1.00 1.72 1.00								End TAA 1.00 1.71 1.00									End TAA 1.00 1.87 1.00									End TAA 1.00 1.67 1.00									End TAA 1.00 1.61 1.00									End TAA 1.00 1.70 1.00
Results for 1911 residue sequence "atp9_t" starting "ATGATACAAG"								Results for 639 residue sequence "atp9_t" starting "ATGTTACAAG"									Results for 594 residue sequence "nad2_t" starting "ATGGTAATTT"									Results for 594 residue sequence "nad2_t" starting "ATGGTAATTT"																		Results for 582 residue sequence "cox1_t" starting "ATGATAATCC"
AmAcid Codon Number /1000 Fraction ..								AmAcid Codon Number /1000 Fraction ..									AmAcid Codon Number /1000 Fraction ..									AmAcid Codon Number /1000 Fraction ..																		AmAcid Codon Number /1000 Fraction ..
Ala GCG 2.00 3.14 0.05								Ala GCG 4.00 18.78 0.16									Ala GCG 0.00 0.00 0.00									Ala GCG 0.00 0.00 0.00																		Ala GCG 1.00 5.15 0.11
Ala GCA 12.00 18.84 0.32								Ala GCA 8.00 37.56 0.32									Ala GCA 2.00 10.10 0.18									Ala GCA 2.00 10.10 0.18																		Ala GCA 7.00 36.08 0.78
Ala GCT 21.00 32.97 0.57								Ala GCT 12.00 56.34 0.48									Ala GCT 8.00 40.40 0.73									Ala GCT 8.00 40.40 0.73																		Ala GCT 1.00 5.15 0.11
Ala GCC 2.00 3.14 0.05								Ala GCC 1.00 4.69 0.04									Ala GCC 1.00 5.05 0.09									Ala GCC 1.00 5.05 0.09																		Ala GCC 0.00 0.00 0.00
Cys TGT 4.00 6.28 0.80								Cys TGT 3.00 14.08 0.75									Cys TGT 1.00 5.05 1.00									Cys TGT 1.00 5.05 1.00																		Cys TGT 0.00 0.00 0.00
Cys TGC 1.00 1.57 0.20								Cys TGC 1.00 4.69 0.25									Cys TGC 0.00 0.00 0.00									Cys TGC 0.00 0.00 0.00																		Cys TGC 0.00 0.00 0.00
Asp GAT 22.00 34.54 0.92								Asp GAT 6.00 28.17 0.75									Asp GAT 3.00 15.15 0.75									Asp GAT 3.00 15.15 0.75																		Asp GAT 4.00 20.62 0.67
Asp GAC 2.00 3.14 0.08								Asp GAC 2.00 9.39 0.25									Asp GAC 1.00 5.05 0.25									Asp GAC 1.00 5.05 0.25																		Asp GAC 2.00 10.31 0.33
Glu GAG 6.00 9.42 0.35								Glu GAG 1.00 4.69 0.25									Glu GAG 0.00 0.00 0.00									Glu GAG 0.00 0.00 0.00																		Glu GAG 0.00 0.00 0.00
Glu GAA 11.00 17.27 0.65								Glu GAA 3.00 14.08 0.75									Glu GAA 2.00 10.10 1.00									Glu GAA 2.00 10.10 1.00																		Glu GAA 2.00 10.31 1.00
Phe TTT 28.00 43.96 0.93								Phe TTT 13.00 61.03 0.93									Phe TTT 22.00 111.11 0.92									Phe TTT 22.00 111.11 0.92																		Phe TTT 7.00 36.08 0.47
Phe TTC 2.00 3.14 0.07								Phe TTC 1.00 4.69 0.07									Phe TTC 2.00 10.10 0.08									Phe TTC 2.00 10.10 0.08																		Phe TTC 8.00 41.24 0.53
Gly GGG 7.00 10.99 0.16								Gly GGG 2.00 9.39 0.15									Gly GGG 0.00 0.00 0.00									Gly GGG 0.00 0.00 0.00																		Gly GGG 2.00 10.31 0.18
Gly GGA 11.00 17.27 0.26								Gly GGA 3.00 14.08 0.23									Gly GGA 1.00 5.05 0.17									Gly GGA 1.00 5.05 0.17																		Gly GGA 2.00 10.31 0.18
Gly GGT 23.00 36.11 0.53								Gly GGT 8.00 37.56 0.62									Gly GGT 4.00 20.20 0.67									Gly GGT 4.00 20.20 0.67																		Gly GGT 7.00 36.08 0.64
Gly GGC 2.00 3.14 0.05								Gly GGC 0.00 0.00 0.00									Gly GGC 1.00 5.05 0.17									Gly GGC 1.00 5.05 0.17																		Gly GGC 0.00 0.00 0.00
His CAT 9.00 14.13 0.82								His CAT 4.00 18.78 1.00									His CAT 6.00 30.30 1.00									His CAT 6.00 30.30 1.00																		His CAT 4.00 20.62 0.67
His CAC 2.00 3.14 0.18								His CAC 0.00 0.00 0.00									His CAC 0.00 0.00 0.00									His CAC 0.00 0.00 0.00																		His CAC 2.00 10.31 0.33
Ile ATA 22.00 34.54 0.47								Ile ATA 6.00 28.17 0.40									Ile ATA 6.00 30.30 0.29									Ile ATA 6.00 30.30 0.29																		Ile ATA 12.00 61.86 0.71
Ile ATT 22.00 34.54 0.47								Ile ATT 6.00 28.17 0.40									Ile ATT 10.00 50.51 0.48									Ile ATT 10.00 50.51 0.48																		Ile ATT 3.00 15.46 0.18
Ile ATC 3.00 4.71 0.06								Ile ATC 3.00 14.08 0.20									Ile ATC 5.00 25.25 0.24									Ile ATC 5.00 25.25 0.24																		Ile ATC 2.00 10.31 0.12
Lys AAG 9.00 14.13 0.23								Lys AAG 1.00 4.69 0.13									Lys AAG 1.00 5.05 0.10									Lys AAG 1.00 5.05 0.10																		Lys AAG 2.00 10.31 0.25
Lys AAA 31.00 48.67 0.78								Lys AAA 7.00 32.86 0.88									Lys AAA 9.00 45.45 0.90									Lys AAA 9.00 45.45 0.90																		Lys AAA 6.00 30.93 0.75
Leu TTG 10.00 15.70 0.13								Leu TTG 3.00 14.08 0.08									Leu TTG 0.00 0.00 0.00									Leu TTG 0.00 0.00 0.00																		Leu TTG 2.00 10.31 0.08
Leu TTA 38.00 59.65 0.50								Leu TTA 26.00 122.07 0.72									Leu TTA 26.00 131.31 0.68									Leu TTA 26.00 131.31 0.68																		Leu TTA 18.00 92.78 0.69
Leu CTG 2.00 3.14 0.03								Leu CTG 1.00 4.69 0.03									Leu CTG 1.00 5.05 0.03									Leu CTG 1.00 5.05 0.03																		Leu CTG 0.00 0.00 0.00
Leu CTA 7.00 10.99 0.09								Leu CTA 4.00 18.78 0.11									Leu CTA 3.00 15.15 0.08									Leu CTA 3.00 15.15 0.08																		Leu CTA 4.00 20.62 0.15
Leu CTT 18.00 28.26 0.24								Leu CTT 1.00 4.69 0.03									Leu CTT 4.00 20.20 0.11									Leu CTT 4.00 20.20 0.11																		Leu CTT 2.00 10.31 0.08
Leu CTC 1.00 1.57 0.01								Leu CTC 1.00 4.69 0.03									Leu CTC 4.00 20.20 0.11									Leu CTC 4.00 20.20 0.11																		Leu CTC 0.00 0.00 0.00
Met ATG 12.00 18.84 1.00								Met ATG 4.00 18.78 1.00									Met ATG 2.00 10.10 1.00									Met ATG 2.00 10.10 1.00																		Met ATG 4.00 20.62 1.00
Asn AAT 47.00 73.78 0.89								Asn AAT 8.00 37.56 0.89									Asn AAT 7.00 35.35 0.70									Asn AAT 7.00 35.35 0.70																		Asn AAT 6.00 30.93 0.75
Asn AAC 6.00 9.42 0.11								Asn AAC 1.00 4.69 0.11									Asn AAC 3.00 15.15 0.30									Asn AAC 3.00 15.15 0.30																		Asn AAC 2.00 10.31 0.25
Pro CCG 1.00 1.57 0.04								Pro CCG 1.00 4.69 0.07									Pro CCG 0.00 0.00 0.00									Pro CCG 0.00 0.00 0.00																		Pro CCG 0.00 0.00 0.00
Pro CCA 4.00 6.28 0.17								Pro CCA 2.00 9.39 0.13									Pro CCA 2.00 10.10 1.00									Pro CCA 2.00 10.10 1.00																		Pro CCA 3.00 15.46 0.30
Pro CCT 17.00 26.69 0.74								Pro CCT 8.00 37.56 0.53									Pro CCT 0.00 0.00 0.00									Pro CCT 0.00 0.00 0.00																		Pro CCT 6.00 30.93 0.60
Pro CCC 1.00 1.57 0.04								Pro CCC 4.00 18.78 0.27									Pro CCC 0.00 0.00 0.00									Pro CCC 0.00 0.00 0.00																		Pro CCC 1.00 5.15 0.10
Gln CAG 2.00 3.14 0.06								Gln CAG 1.00 4.69 0.25									Gln CAG 0.00 0.00 0.00									Gln CAG 0.00 0.00 0.00																		Gln CAG 1.00 5.15 0.17
Gln CAA 29.00 45.53 0.94								Gln CAA 3.00 14.08 0.75									Gln CAA 2.00 10.10 1.00									Gln CAA 2.00 10.10 1.00																		Gln CAA 5.00 25.77 0.83
Arg AGG 2.00 3.14 0.08								Arg AGG 3.00 14.08 0.43									Arg AGG 0.00 0.00 0.00									Arg AGG 0.00 0.00 0.00																		Arg AGG 1.00 5.15 0.20
Arg AGA 15.00 23.55 0.63								Arg AGA 4.00 18.78 0.57									Arg AGA 3.00 15.15 0.60									Arg AGA 3.00 15.15 0.60																		Arg AGA 4.00 20.62 0.80
Arg CGG 0.00 0.00 0.00								Arg CGG 0.00 0.00 0.00									Arg CGG 0.00 0.00 0.00									Arg CGG 0.00 0.00 0.00																		Arg CGG 0.00 0.00 0.00
Arg CGA 1.00 1.57 0.04								Arg CGA 0.00 0.00 0.00									Arg CGA 1.00 5.05 0.20									Arg CGA 1.00 5.05 0.20																		Arg CGA 0.00 0.00 0.00
Arg CGT 6.00 9.42 0.25								Arg CGT 0.00 0.00 0.00									Arg CGT 1.00 5.05 0.20									Arg CGT 1.00 5.05 0.20																		Arg CGT 0.00 0.00 0.00
Arg CGC 0.00 0.00 0.00								Arg CGC 0.00 0.00 0.00									Arg CGC 0.00 0.00 0.00									Arg CGC 0.00 0.00 0.00																		Arg CGC 0.00 0.00 0.00
Ser AGT 22.00 34.54 0.31								Ser AGT 2.00 9.39 0.14									Ser AGT 4.00 20.20 0.22									Ser AGT 4.00 20.20 0.22																		Ser AGT 14.00 72.16 0.88
Ser AGC 3.00 4.71 0.04								Ser AGC 2.00 9.39 0.14									Ser AGC 2.00 10.10 0.11									Ser AGC 2.00 10.10 0.11																		Ser AGC 0.00 0.00 0.00
Ser TCG 7.00 10.99 0.10								Ser TCG 1.00 4.69 0.07									Ser TCG 0.00 0.00 0.00									Ser TCG 0.00 0.00 0.00																		Ser TCG 0.00 0.00 0.00
Ser TCA 8.00 12.56 0.11								Ser TCA 3.00 14.08 0.21									Ser TCA 1.00 5.05 0.06									Ser TCA 1.00 5.05 0.06																		Ser TCA 1.00 5.15 0.06
Ser TCT 25.00 39.25 0.36								Ser TCT 2.00 9.39 0.14									Ser TCT 9.00 45.45 0.50									Ser TCT 9.00 45.45 0.50																		Ser TCT 1.00 5.15 0.06
Ser TCC 5.00 7.85 0.07								Ser TCC 4.00 18.78 0.29									Ser TCC 2.00 10.10 0.11									Ser TCC 2.00 10.10 0.11																		Ser TCC 0.00 0.00 0.00
Thr ACG 2.00 3.14 0.05								Thr ACG 0.00 0.00 0.00									Thr ACG 0.00 0.00 0.00									Thr ACG 0.00 0.00 0.00																		Thr ACG 0.00 0.00 0.00
Thr ACA 9.00 14.13 0.24								Thr ACA 3.00 14.08 0.38									Thr ACA 5.00 25.25 0.63									Thr ACA 5.00 25.25 0.63																		Thr ACA 7.00 36.08 0.70
Thr ACT 24.00 37.68 0.63								Thr ACT 4.00 18.78 0.50									Thr ACT 2.00 10.10 0.25									Thr ACT 2.00 10.10 0.25																		Thr ACT 3.00 15.46 0.30
Thr ACC 3.00 4.71 0.08								Thr ACC 1.00 4.69 0.13									Thr ACC 1.00 5.05 0.13									Thr ACC 1.00 5.05 0.13																		Thr ACC 0.00 0.00 0.00
Val GTG 2.00 3.14 0.06								Val GTG 2.00 9.39 0.17									Val GTG 0.00 0.00 0.00									Val GTG 0.00 0.00 0.00																		Val GTG 2.00 10.31 0.17
Val GTA 9.00 14.13 0.26								Val GTA 4.00 18.78 0.33									Val GTA 6.00 30.30 0.50									Val GTA 6.00 30.30 0.50																		Val GTA 2.00 10.31 0.17
Val GTT 20.00 31.40 0.59								Val GTT 4.00 18.78 0.33									Val GTT 5.00 25.25 0.42									Val GTT 5.00 25.25 0.42																		Val GTT 7.00 36.08 0.58
Val GTC 3.00 4.71 0.09								Val GTC 2.00 9.39 0.17									Val GTC 1.00 5.05 0.08									Val GTC 1.00 5.05 0.08																		Val GTC 1.00 5.15 0.08
Trp TGG 2.00 3.14 0.29								Trp TGG 0.00 0.00 0.00									Trp TGG 0.00 0.00 0.00									Trp TGG 0.00 0.00 0.00																		Trp TGG 0.00 0.00 0.00
Trp TGA 5.00 7.85 0.71								Trp TGA 0.00 0.00 0.00									Trp TGA 1.00 5.05 1.00									Trp TGA 1.00 5.05 1.00																		Trp TGA 6.00 30.93 1.00
Tyr TAT 10.00 15.70 0.71								Tyr TAT 4.00 18.78 0.50									Tyr TAT 12.00 60.61 0.86									Tyr TAT 12.00 60.61 0.86																		Tyr TAT 13.00 67.01 0.81
Tyr TAC 4.00 6.28 0.29								Tyr TAC 4.00 18.78 0.50									Tyr TAC 2.00 10.10 0.14									Tyr TAC 2.00 10.10 0.14																		Tyr TAC 3.00 15.46 0.19
End TAG 0.00 0.00 0.00								End TAG 0.00 0.00 0.00									End TAG 1.00 5.05 1.00									End TAG 1.00 5.05 1.00																		End TAG 0.00 0.00 0.00
End TAA 1.00 1.57 1.00								End TAA 1.00 4.69 1.00									End TAA 0.00 0.00 0.00									End TAA 0.00 0.00 0.00																		End TAA 1.00 5.15 1.00
Results for 207 residue sequence "cob_t" starting "ATGATAATTT"
AmAcid Codon Number /1000 Fraction ..
Ala GCG 0.00 0.00 0.00
Ala GCA 0.00 0.00 0.00
Ala GCT 1.00 14.49 1.00
Ala GCC 0.00 0.00 0.00
Cys TGT 1.00 14.49 1.00
Cys TGC 0.00 0.00 0.00
Asp GAT 1.00 14.49 1.00
Asp GAC 0.00 0.00 0.00
Glu GAG 1.00 14.49 1.00
Glu GAA 0.00 0.00 0.00
Phe TTT 3.00 43.48 1.00
Phe TTC 0.00 0.00 0.00
Gly GGG 0.00 0.00 0.00
Gly GGA 1.00 14.49 0.33
Gly GGT 2.00 28.99 0.67
Gly GGC 0.00 0.00 0.00
His CAT 2.00 28.99 1.00
His CAC 0.00 0.00 0.00
Ile ATA 5.00 72.46 0.50
Ile ATT 2.00 28.99 0.20
Ile ATC 3.00 43.48 0.30
Lys AAG 1.00 14.49 0.50
Lys AAA 1.00 14.49 0.50
Leu TTG 2.00 28.99 0.20
Leu TTA 6.00 86.96 0.60
Leu CTG 0.00 0.00 0.00
Leu CTA 1.00 14.49 0.10
Leu CTT 0.00 0.00 0.00
Leu CTC 1.00 14.49 0.10
Met ATG 3.00 43.48 1.00
Asn AAT 2.00 28.99 0.50
Asn AAC 2.00 28.99 0.50
Pro CCG 0.00 0.00 0.00
Pro CCA 1.00 14.49 0.33
Pro CCT 2.00 28.99 0.67
Pro CCC 0.00 0.00 0.00
Gln CAG 0.00 0.00 0.00
Gln CAA 2.00 28.99 1.00
Arg AGG 0.00 0.00 0.00
Arg AGA 1.00 14.49 1.00
Arg CGG 0.00 0.00 0.00
Arg CGA 0.00 0.00 0.00
Arg CGT 0.00 0.00 0.00
Arg CGC 0.00 0.00 0.00
Ser AGT 3.00 43.48 0.38
Ser AGC 1.00 14.49 0.13
Ser TCG 0.00 0.00 0.00
Ser TCA 2.00 28.99 0.25
Ser TCT 2.00 28.99 0.25
Ser TCC 0.00 0.00 0.00
Thr ACG 0.00 0.00 0.00
Thr ACA 1.00 14.49 0.50
Thr ACT 1.00 14.49 0.50
Thr ACC 0.00 0.00 0.00
Val GTG 1.00 14.49 0.17
Val GTA 1.00 14.49 0.17
Val GTT 4.00 57.97 0.67
Val GTC 0.00 0.00 0.00
Trp TGG 0.00 0.00 0.00
Trp TGA 0.00 0.00 0.00
Tyr TAT 3.00 43.48 0.60
Tyr TAC 2.00 28.99 0.40
End TAG 1.00 14.49 1.00
End TAA 0.00 0.00 0.00
Results for 1257 residue sequence "atp8_t" starting "ATGCCACAAT"
AmAcid Codon Number /1000 Fraction ..
Ala GCG 0.00 0.00 0.00
Ala GCA 2.00 4.77 0.15
Ala GCT 8.00 19.09 0.62
Ala GCC 3.00 7.16 0.23
Cys TGT 7.00 16.71 0.70
Cys TGC 3.00 7.16 0.30
Asp GAT 14.00 33.41 0.88
Asp GAC 2.00 4.77 0.13
Glu GAG 0.00 0.00 0.00
Glu GAA 5.00 11.93 1.00
Phe TTT 30.00 71.60 0.94
Phe TTC 2.00 4.77 0.06
Gly GGG 4.00 9.55 0.17
Gly GGA 4.00 9.55 0.17
Gly GGT 13.00 31.03 0.54
Gly GGC 3.00 7.16 0.13
His CAT 6.00 14.32 0.75
His CAC 2.00 4.77 0.25
Ile ATA 17.00 40.57 0.38
Ile ATT 26.00 62.05 0.58
Ile ATC 2.00 4.77 0.04
Lys AAG 3.00 7.16 0.15
Lys AAA 17.00 40.57 0.85
Leu TTG 7.00 16.71 0.11
Leu TTA 36.00 85.92 0.57
Leu CTG 0.00 0.00 0.00
Leu CTA 9.00 21.48 0.14
Leu CTT 10.00 23.87 0.16
Leu CTC 1.00 2.39 0.02
Met ATG 5.00 11.93 1.00
Asn AAT 14.00 33.41 0.67
Asn AAC 7.00 16.71 0.33
Pro CCG 2.00 4.77 0.07
Pro CCA 7.00 16.71 0.24
Pro CCT 17.00 40.57 0.59
Pro CCC 3.00 7.16 0.10
Gln CAG 0.00 0.00 0.00
Gln CAA 8.00 19.09 1.00
Arg AGG 0.00 0.00 0.00
Arg AGA 11.00 26.25 0.69
Arg CGG 1.00 2.39 0.06
Arg CGA 1.00 2.39 0.06
Arg CGT 3.00 7.16 0.19
Arg CGC 0.00 0.00 0.00
Ser AGT 18.00 42.96 0.50
Ser AGC 4.00 9.55 0.11
Ser TCG 1.00 2.39 0.03
Ser TCA 5.00 11.93 0.14
Ser TCT 7.00 16.71 0.19
Ser TCC 1.00 2.39 0.03
Thr ACG 2.00 4.77 0.12
Thr ACA 8.00 19.09 0.47
Thr ACT 4.00 9.55 0.24
Thr ACC 3.00 7.16 0.18
Val GTG 6.00 14.32 0.18
Val GTA 10.00 23.87 0.30
Val GTT 13.00 31.03 0.39
Val GTC 4.00 9.55 0.12
Trp TGG 0.00 0.00 0.00
Trp TGA 5.00 11.93 1.00
Tyr TAT 9.00 21.48 0.75
Tyr TAC 3.00 7.16 0.25
End TAG 0.00 0.00 0.00
End TAA 1.00 2.39 1.00
