# Supplementary material for: The First Mitochondrial Genome of Ciborinia camelliae and Its Position in the Sclerotiniaceae Family
Source: Front Fungal Biol. 2022 Feb 9;2:802511. doi: 10.3389/ffunb.2021.802511 (PMC10512376; doi:10.3389/ffunb.2021.802511)
Supplement: Supplementary file 4 [file Data_Sheet_4.xlsx]

## Sheet: ITAC2
Ciborinia camelliae ITAC2
15 mt genes							ORFs
#Cds	Count:	80					#CdsCount: 170
#Cod	ing GC	29.80%					#Coding GC 31.46%
#1st	letter	GC 36.85%					#1st letter GC 37.71%
#2nd	letter	GC 34.98%					#2nd letter GC 33.93%
#3rd	letter	GC 17.57%					#3rd letter GC 22.74%
#Cod	aa	Fraction	Frequency	Number			#Codon	aa	Fraction	Frequency	Number
GCA	Ala	0.179861	15313	95			GCA	Ala	0.257	11099	137
GCC	Ala	0.0756944	6447	40			GCC	Ala	0.125	5428	67
GCG	Ala	0.063	3707	23			GCG	Ala	0.097	4213	52
GCT	Ala	0.395139	33688	209			GCT	Ala	0.521	22523	278
TGC	Cys	0.122222	1451	9			TGC	Cys	0.226	2431	30
TGT	Cys	0.572222	6770	42			TGT	Cys	0.774	8345	103
GAC	Asp	0.107639	4352	27			GAC	Asp	0.231	10289	127
GAT	Asp	0.586806	23694	147			GAT	Asp	0.769	34189	422
GAA	Glu	0.495139	18859	117			GAA	Glu	0.707	34432	425
GAG	Glu	0.199306	7576	47			GAG	Glu	0.293	14259	176
TTC	Phe	0.135417	14829	92			TTC	Phe	0.222	12558	155
TTT	Phe	0.559028	61412	381			TTT	Phe	0.778	43912	542
GGA	Gly	0.18125	15474	96			GGA	Gly	0.280	16041	198
GGC	Gly	0.041	2418	15			GGC	Gly	0.072	4132	51
GGG	Gly	0.08125	6931	43			GGG	Gly	0.164	9398	116
GGT	Gly	0.404167	34494	214			GGT	Gly	0.484	27708	342
CAC	His	0.257639	7415	46			CAC	His	0.190	3727	46
CAT	His	0.436806	12573	78			CAT	His	0.810	15879	196
ATA	Ile	0.38125	54642	339			ATA	Ile	0.445	36539	451
ATC	Ile	0.084	8382	52			ATC	Ile	0.106	8669	107
ATT	Ile	0.254167	36428	226			ATT	Ile	0.449	36863	455
AAA	Lys	0.570139	33366	207			AAA	Lys	0.748	64247	793
AAG	Lys	0.124306	7253	45			AAG	Lys	0.252	21632	267
CTA	Leu	0.096	14184	88			CTA	Leu	0.133	14664	181
CTC	Leu	0.011	1612	10			CTC	Leu	0.027	2998	37
CTG	Leu	0.019	2740	17			CTG	Leu	0.045	4942	61
CTT	Leu	0.0986111	20954	130			CTT	Leu	0.147	16285	201
TTA	Leu	0.458333	97195	603			TTA	Leu	0.533	58981	728
TTG	Leu	0.072	10638	66			TTG	Leu	0.116	12801	158
ATG	Met	1000	22083	137			ATG	Met	1000	16285	201
AAC	Asn	0.159028	11928	74			AAC	Asn	0.270	18634	230
AAT	Asn	0.535417	40135	249			AAT	Asn	0.730	50393	622
CCA	Pro	0.174306	9349	58			CCA	Pro	0.209	6481	80
CCC	Pro	0.074	2740	17			CCC	Pro	0.123	3808	47
CCG	Pro	0.078	2901	18			CCG	Pro	0.110	3403	42
CCT	Pro	0.414583	22244	138			CCT	Pro	0.558	17257	213
CAA	Gln	0.615972	21599	134			CAA	Gln	0.806	20578	254
CAG	Gln	0.0784722	2740	17			CAG	Gln	0.194	4942	61
AGA	Arg	0.490972	20954	130			AGA	Arg	0.543	25440	314
AGG	Arg	0.060	1773	11			AGG	Arg	0.152	7130	88
CGA	Arg	0.049	1451	9			CGA	Arg	0.088	4132	51
CGC	Arg	0.000	0.000	0			CGC	Arg	0.022	1053	13
CGG	Arg	0.027	0.559722	5			CGG	Arg	0.033	1539	19
CGT	Arg	0.109722	4674	29			CGT	Arg	0.161	7535	93
AGC	Ser	0.074	6770	42			AGC	Ser	0.085	7211	89
AGT	Ser	0.269444	35300	219			AGT	Ser	0.281	23819	294
TCA	Ser	0.127778	16763	104			TCA	Ser	0.177	15069	186
TCC	Ser	0.044	4030	25			TCC	Ser	0.079	6724	83
TCG	Ser	0.030	2740	17			TCG	Ser	0.052	4456	55
TCT	Ser	0.194444	25467	158			TCT	Ser	0.325	27627	341
ACA	Thr	0.296528	22727	141			ACA	Thr	0.321	16609	205
ACC	Thr	0.085	4513	28			ACC	Thr	0.100	5185	64
ACG	Thr	0.067	3546	22			ACG	Thr	0.086	4456	55
ACT	Thr	0.292361	22405	139			ACT	Thr	0.492	25440	314
GTA	Val	0.270139	26273	163			GTA	Val	0.407	22037	272
GTC	Val	0.057	3868	24			GTC	Val	0.084	4537	56
GTG	Val	0.095	6447	40			GTG	Val	0.102	5509	68
GTT	Val	0.318056	30948	192			GTT	Val	0.407	22037	272
TGG	Trp	1000	1934	12			TGG	Trp	1000	3322	41
TGA	Trp	0.538194	9994	62			TGA	Trp	0.747	10289	127
TAC	Tyr	0.16875	10477	65			TAC	Tyr	0.234	10370	128
TAT	Tyr	0.525694	32721	203			TAT	Tyr	0.766	34027	420
TAA	*	0.121528	2257	14			TAA	*	0.153	2106	26
TAG	*	0.050	0.447917	4			TAG	*	0.100	1377	17

## Sheet: ORFs_ITAC2
ORFs ITAC2
Summary						Each ORF
#CdsCount: 170								Codon Usage results
								Results for 2031 residue sequence "orf676" starting "ATGTCTCCTT"
#Coding GC 31.46%
#1st letter GC 37.71%								AmAcid	Codon	Number	/1000	Fraction ..
#2nd letter GC 33.93%
#3rd letter GC 22.74%								Ala	GCG	10.00	14.77	0.29
								Ala	GCA	9.00	13.29	0.26
#Codon	aa	Fraction	Frequency	Number				Ala	GCT	8.00	11.82	0.23
GCA	Ala	0.257	11099	137				Ala	GCC	8.00	11.82	0.23
GCC	Ala	0.125	5428	67
GCG	Ala	0.097	4213	52				Cys	TGT	4.00	5.91	0.67
GCT	Ala	0.521	22523	278				Cys	TGC	2.00	2.95	0.33
TGC	Cys	0.226	2431	30
TGT	Cys	0.774	8345	103				Asp	GAT	22.00	32.50	0.76
GAC	Asp	0.231	10289	127				Asp	GAC	7.00	10.34	0.24
GAT	Asp	0.769	34189	422
GAA	Glu	0.707	34432	425				Glu	GAG	10.00	14.77	0.38
GAG	Glu	0.293	14259	176				Glu	GAA	16.00	23.63	0.62
TTC	Phe	0.222	12558	155
TTT	Phe	0.778	43912	542				Phe	TTT	13.00	19.20	0.52
GGA	Gly	0.280	16041	198				Phe	TTC	12.00	17.73	0.48
GGC	Gly	0.072	4132	51
GGG	Gly	0.164	9398	116				Gly	GGG	13.00	19.20	0.27
GGT	Gly	0.484	27708	342				Gly	GGA	19.00	28.06	0.40
CAC	His	0.190	3727	46				Gly	GGT	12.00	17.73	0.25
CAT	His	0.810	15879	196				Gly	GGC	4.00	5.91	0.08
ATA	Ile	0.445	36539	451
ATC	Ile	0.106	8669	107				His	CAT	10.00	14.77	0.67
ATT	Ile	0.449	36863	455				His	CAC	5.00	7.39	0.33
AAA	Lys	0.748	64247	793
AAG	Lys	0.252	21632	267				Ile	ATA	16.00	23.63	0.40
CTA	Leu	0.133	14664	181				Ile	ATT	11.00	16.25	0.28
CTC	Leu	0.027	2998	37				Ile	ATC	13.00	19.20	0.33
CTG	Leu	0.045	4942	61
CTT	Leu	0.147	16285	201				Lys	AAG	23.00	33.97	0.36
TTA	Leu	0.533	58981	728				Lys	AAA	41.00	60.56	0.64
TTG	Leu	0.116	12801	158
ATG	Met	1000	16285	201				Leu	TTG	10.00	14.77	0.16
AAC	Asn	0.270	18634	230				Leu	TTA	18.00	26.59	0.29
AAT	Asn	0.730	50393	622				Leu	CTG	8.00	11.82	0.13
CCA	Pro	0.209	6481	80				Leu	CTA	22.00	32.50	0.35
CCC	Pro	0.123	3808	47				Leu	CTT	3.00	4.43	0.05
CCG	Pro	0.110	3403	42				Leu	CTC	2.00	2.95	0.03
CCT	Pro	0.558	17257	213
CAA	Gln	0.806	20578	254				Met	ATG	19.00	28.06	1.00
CAG	Gln	0.194	4942	61
AGA	Arg	0.543	25440	314				Asn	AAT	18.00	26.59	0.55
AGG	Arg	0.152	7130	88				Asn	AAC	15.00	22.16	0.45
CGA	Arg	0.088	4132	51
CGC	Arg	0.022	1053	13				Pro	CCG	9.00	13.29	0.30
CGG	Arg	0.033	1539	19				Pro	CCA	7.00	10.34	0.23
CGT	Arg	0.161	7535	93				Pro	CCT	8.00	11.82	0.27
AGC	Ser	0.085	7211	89				Pro	CCC	6.00	8.86	0.20
AGT	Ser	0.281	23819	294
TCA	Ser	0.177	15069	186				Gln	CAG	3.00	4.43	0.17
TCC	Ser	0.079	6724	83				Gln	CAA	15.00	22.16	0.83
TCG	Ser	0.052	4456	55
TCT	Ser	0.325	27627	341				Arg	AGG	8.00	11.82	0.16
ACA	Thr	0.321	16609	205				Arg	AGA	29.00	42.84	0.59
ACC	Thr	0.100	5185	64				Arg	CGG	1.00	1.48	0.02
ACG	Thr	0.086	4456	55				Arg	CGA	5.00	7.39	0.10
ACT	Thr	0.492	25440	314				Arg	CGT	4.00	5.91	0.08
GTA	Val	0.407	22037	272				Arg	CGC	2.00	2.95	0.04
GTC	Val	0.084	4537	56
GTG	Val	0.102	5509	68				Ser	AGT	16.00	23.63	0.27
GTT	Val	0.407	22037	272				Ser	AGC	5.00	7.39	0.08
TGG	Trp	1000	3322	41				Ser	TCG	10.00	14.77	0.17
TGA	Trp	0.747	10289	127				Ser	TCA	11.00	16.25	0.19
TAC	Tyr	0.234	10370	128				Ser	TCT	4.00	5.91	0.07
TAT	Tyr	0.766	34027	420				Ser	TCC	13.00	19.20	0.22
TAA	*	0.153	2106	26
TAG	*	0.100	1377	17				Thr	ACG	3.00	4.43	0.09
								Thr	ACA	10.00	14.77	0.31
								Thr	ACT	11.00	16.25	0.34
								Thr	ACC	8.00	11.82	0.25
								Val	GTG	6.00	8.86	0.15
								Val	GTA	15.00	22.16	0.38
								Val	GTT	10.00	14.77	0.25
								Val	GTC	9.00	13.29	0.23
								Trp	TGG	4.00	5.91	0.40
								Trp	TGA	6.00	8.86	0.60
								Tyr	TAT	18.00	26.59	0.51
								Tyr	TAC	17.00	25.11	0.49
								End	TAG	0.00	0.00	0.00
								End	TAA	1.00	1.48	1.00
								Results	for 235	2 residue sequenc	e "orf783	" starting "GCGCCGTTTA"
								AmAcid	Codon	Number	/1000	Fraction ..
								Ala	GCG	3.00	3.83	0.08
								Ala	GCA	13.00	16.58	0.36
								Ala	GCT	13.00	16.58	0.36
								Ala	GCC	7.00	8.93	0.19
								Cys	TGT	10.00	12.76	0.91
								Cys	TGC	1.00	1.28	0.09
								Asp	GAT	20.00	25.51	0.63
								Asp	GAC	12.00	15.31	0.38
								Glu	GAG	13.00	16.58	0.33
								Glu	GAA	26.00	33.16	0.67
								Phe	TTT	19.00	24.23	0.54
								Phe	TTC	16.00	20.41	0.46
								Gly	GGG	10.00	12.76	0.19
								Gly	GGA	23.00	29.34	0.43
								Gly	GGT	17.00	21.68	0.32
								Gly	GGC	3.00	3.83	0.06
								His	CAT	16.00	20.41	0.76
								His	CAC	5.00	6.38	0.24
								Ile	ATA	20.00	25.51	0.31
								Ile	ATT	29.00	36.99	0.45
								Ile	ATC	15.00	19.13	0.23
								Lys	AAG	35.00	44.64	0.47
								Lys	AAA	39.00	49.74	0.53
								Leu	TTG	9.00	11.48	0.11
								Leu	TTA	18.00	22.96	0.22
								Leu	CTG	7.00	8.93	0.09
								Leu	CTA	11.00	14.03	0.14
								Leu	CTT	30.00	38.27	0.37
								Leu	CTC	6.00	7.65	0.07
								Met	ATG	15.00	19.13	1.00
								Asn	AAT	18.00	22.96	0.45
								Asn	AAC	22.00	28.06	0.55
								Pro	CCG	5.00	6.38	0.16
								Pro	CCA	6.00	7.65	0.19
								Pro	CCT	17.00	21.68	0.53
								Pro	CCC	4.00	5.10	0.13
								Gln	CAG	4.00	5.10	0.22
								Gln	CAA	14.00	17.86	0.78
								Arg	AGG	10.00	12.76	0.22
								Arg	AGA	26.00	33.16	0.57
								Arg	CGG	3.00	3.83	0.07
								Arg	CGA	3.00	3.83	0.07
								Arg	CGT	4.00	5.10	0.09
								Arg	CGC	0.00	0.00	0.00
								Ser	AGT	11.00	14.03	0.19
								Ser	AGC	6.00	7.65	0.10
								Ser	TCG	6.00	7.65	0.10
								Ser	TCA	13.00	16.58	0.22
								Ser	TCT	12.00	15.31	0.20
								Ser	TCC	11.00	14.03	0.19
								Thr	ACG	5.00	6.38	0.12
								Thr	ACA	13.00	16.58	0.30
								Thr	ACT	18.00	22.96	0.42
								Thr	ACC	7.00	8.93	0.16
								Val	GTG	6.00	7.65	0.13
								Val	GTA	15.00	19.13	0.31
								Val	GTT	18.00	22.96	0.38
								Val	GTC	9.00	11.48	0.19
								Trp	TGG	3.00	3.83	0.27
								Trp	TGA	8.00	10.20	0.73
								Tyr	TAT	12.00	15.31	0.48
								Tyr	TAC	13.00	16.58	0.52
								End	TAG	1.00	1.28	1.00
								End	TAA	0.00	0.00	0.00
								Results	for 330	residue sequence	"orf109"	starting "ATGCCGGAAT"
								AmAcid	Codon	Number	/1000	Fraction ..
								Ala	GCG	0.00	0.00	0.00
								Ala	GCA	5.00	45.45	0.56
								Ala	GCT	3.00	27.27	0.33
								Ala	GCC	1.00	9.09	0.11
								Cys	TGT	0.00	0.00	0.00
								Cys	TGC	0.00	0.00	0.00
								Asp	GAT	3.00	27.27	0.50
								Asp	GAC	3.00	27.27	0.50
								Glu	GAG	5.00	45.45	0.36
								Glu	GAA	9.00	81.82	0.64
								Phe	TTT	1.00	9.09	0.33
								Phe	TTC	2.00	18.18	0.67
								Gly	GGG	1.00	9.09	0.17
								Gly	GGA	2.00	18.18	0.33
								Gly	GGT	2.00	18.18	0.33
								Gly	GGC	1.00	9.09	0.17
								His	CAT	0.00	0.00	0.00
								His	CAC	0.00	0.00	0.00
								Ile	ATA	2.00	18.18	0.20
								Ile	ATT	7.00	63.64	0.70
								Ile	ATC	1.00	9.09	0.10
								Lys	AAG	2.00	18.18	0.50
								Lys	AAA	2.00	18.18	0.50
								Leu	TTG	1.00	9.09	0.08
								Leu	TTA	8.00	72.73	0.67
								Leu	CTG	0.00	0.00	0.00
								Leu	CTA	2.00	18.18	0.17
								Leu	CTT	1.00	9.09	0.08
								Leu	CTC	0.00	0.00	0.00
								Met	ATG	1.00	9.09	1.00
								Asn	AAT	4.00	36.36	0.57
								Asn	AAC	3.00	27.27	0.43
								Pro	CCG	1.00	9.09	0.25
								Pro	CCA	2.00	18.18	0.50
								Pro	CCT	1.00	9.09	0.25
								Pro	CCC	0.00	0.00	0.00
								Gln	CAG	1.00	9.09	0.20
								Gln	CAA	4.00	36.36	0.80
								Arg	AGG	3.00	27.27	0.38
								Arg	AGA	3.00	27.27	0.38
								Arg	CGG	0.00	0.00	0.00
								Arg	CGA	1.00	9.09	0.13
								Arg	CGT	1.00	9.09	0.13
								Arg	CGC	0.00	0.00	0.00
								Ser	AGT	2.00	18.18	0.50
								Ser	AGC	0.00	0.00	0.00
								Ser	TCG	0.00	0.00	0.00
								Ser	TCA	1.00	9.09	0.25
								Ser	TCT	1.00	9.09	0.25
								Ser	TCC	0.00	0.00	0.00
								Thr	ACG	0.00	0.00	0.00
								Thr	ACA	2.00	18.18	0.40
								Thr	ACT	2.00	18.18	0.40
								Thr	ACC	1.00	9.09	0.20
								Val	GTG	4.00	36.36	0.57
								Val	GTA	2.00	18.18	0.29
								Val	GTT	1.00	9.09	0.14
								Val	GTC	0.00	0.00	0.00
								Trp	TGG	0.00	0.00	0.00
								Trp	TGA	2.00	18.18	1.00
								Tyr	TAT	2.00	18.18	1.00
								Tyr	TAC	0.00	0.00	0.00
								End	TAG	0.00	0.00	0.00
								End	TAA	1.00	9.09	1.00
								Results	for 921	residue sequence	"orf306"	starting "AAAGGTTTTG"
								AmAcid	Codon	Number	/1000	Fraction ..
								Ala	GCG	0.00	0.00	0.00
								Ala	GCA	2.00	6.51	0.15
								Ala	GCT	6.00	19.54	0.46
								Ala	GCC	5.00	16.29	0.38
								Cys	TGT	6.00	19.54	1.00
								Cys	TGC	0.00	0.00	0.00
								Asp	GAT	9.00	29.32	0.69
								Asp	GAC	4.00	13.03	0.31
								Glu	GAG	1.00	3.26	0.10
								Glu	GAA	9.00	29.32	0.90
								Phe	TTT	14.00	45.60	0.93
								Phe	TTC	1.00	3.26	0.07
								Gly	GGG	4.00	13.03	0.19
								Gly	GGA	5.00	16.29	0.24
								Gly	GGT	10.00	32.57	0.48
								Gly	GGC	2.00	6.51	0.10
								His	CAT	8.00	26.06	0.89
								His	CAC	1.00	3.26	0.11
								Ile	ATA	6.00	19.54	0.27
								Ile	ATT	15.00	48.86	0.68
								Ile	ATC	1.00	3.26	0.05
								Lys	AAG	7.00	22.80	0.26
								Lys	AAA	20.00	65.15	0.74
								Leu	TTG	3.00	9.77	0.08
								Leu	TTA	28.00	91.21	0.74
								Leu	CTG	1.00	3.26	0.03
								Leu	CTA	1.00	3.26	0.03
								Leu	CTT	3.00	9.77	0.08
								Leu	CTC	2.00	6.51	0.05
								Met	ATG	2.00	6.51	1.00
								Asn	AAT	17.00	55.37	0.71
								Asn	AAC	7.00	22.80	0.29
								Pro	CCG	2.00	6.51	0.18
								Pro	CCA	1.00	3.26	0.09
								Pro	CCT	6.00	19.54	0.55
								Pro	CCC	2.00	6.51	0.18
								Gln	CAG	0.00	0.00	0.00
								Gln	CAA	9.00	29.32	1.00
								Arg	AGG	4.00	13.03	0.31
								Arg	AGA	8.00	26.06	0.62
								Arg	CGG	0.00	0.00	0.00
								Arg	CGA	1.00	3.26	0.08
								Arg	CGT	0.00	0.00	0.00
								Arg	CGC	0.00	0.00	0.00
								Ser	AGT	14.00	45.60	0.54
								Ser	AGC	1.00	3.26	0.04
								Ser	TCG	0.00	0.00	0.00
								Ser	TCA	1.00	3.26	0.04
								Ser	TCT	7.00	22.80	0.27
								Ser	TCC	3.00	9.77	0.12
								Thr	ACG	1.00	3.26	0.06
								Thr	ACA	5.00	16.29	0.29
								Thr	ACT	8.00	26.06	0.47
								Thr	ACC	3.00	9.77	0.18
								Val	GTG	1.00	3.26	0.07
								Val	GTA	5.00	16.29	0.33
								Val	GTT	9.00	29.32	0.60
								Val	GTC	0.00	0.00	0.00
								Trp	TGG	0.00	0.00	0.00
								Trp	TGA	5.00	16.29	1.00
								Tyr	TAT	10.00	32.57	1.00
								Tyr	TAC	0.00	0.00	0.00
								End	TAG	1.00	3.26	1.00
								End	TAA	0.00	0.00	0.00
								Results	for 315	residue sequence	"orf104"	starting "ATGTTAGGTC"
								AmAcid	Codon	Number	/1000	Fraction ..
								Ala	GCG	2.00	19.05	0.33
								Ala	GCA	2.00	19.05	0.33
								Ala	GCT	2.00	19.05	0.33
								Ala	GCC	0.00	0.00	0.00
								Cys	TGT	0.00	0.00	0.00
								Cys	TGC	0.00	0.00	0.00
								Asp	GAT	2.00	19.05	0.50
								Asp	GAC	2.00	19.05	0.50
								Glu	GAG	2.00	19.05	0.50
								Glu	GAA	2.00	19.05	0.50
								Phe	TTT	3.00	28.57	1.00
								Phe	TTC	0.00	0.00	0.00
								Gly	GGG	1.00	9.52	0.10
								Gly	GGA	3.00	28.57	0.30
								Gly	GGT	5.00	47.62	0.50
								Gly	GGC	1.00	9.52	0.10
								His	CAT	1.00	9.52	1.00
								His	CAC	0.00	0.00	0.00
								Ile	ATA	6.00	57.14	0.60
								Ile	ATT	3.00	28.57	0.30
								Ile	ATC	1.00	9.52	0.10
								Lys	AAG	2.00	19.05	0.20
								Lys	AAA	8.00	76.19	0.80
								Leu	TTG	3.00	28.57	0.23
								Leu	TTA	4.00	38.10	0.31
								Leu	CTG	1.00	9.52	0.08
								Leu	CTA	1.00	9.52	0.08
								Leu	CTT	4.00	38.10	0.31
								Leu	CTC	0.00	0.00	0.00
								Met	ATG	3.00	28.57	1.00
								Asn	AAT	2.00	19.05	0.33
								Asn	AAC	4.00	38.10	0.67
								Pro	CCG	0.00	0.00	0.00
								Pro	CCA	1.00	9.52	0.20
								Pro	CCT	3.00	28.57	0.60
								Pro	CCC	1.00	9.52	0.20
								Gln	CAG	0.00	0.00	0.00
								Gln	CAA	3.00	28.57	1.00
								Arg	AGG	1.00	9.52	0.33
								Arg	AGA	2.00	19.05	0.67
								Arg	CGG	0.00	0.00	0.00
								Arg	CGA	0.00	0.00	0.00
								Arg	CGT	0.00	0.00	0.00
								Arg	CGC	0.00	0.00	0.00
								Ser	AGT	0.00	0.00	0.00
								Ser	AGC	0.00	0.00	0.00
								Ser	TCG	0.00	0.00	0.00
								Ser	TCA	2.00	19.05	0.67
								Ser	TCT	1.00	9.52	0.33
								Ser	TCC	0.00	0.00	0.00
								Thr	ACG	2.00	19.05	0.29
								Thr	ACA	2.00	19.05	0.29
								Thr	ACT	2.00	19.05	0.29
								Thr	ACC	1.00	9.52	0.14
								Val	GTG	0.00	0.00	0.00
								Val	GTA	8.00	76.19	1.00
								Val	GTT	0.00	0.00	0.00
								Val	GTC	0.00	0.00	0.00
								Trp	TGG	0.00	0.00	0.00
								Trp	TGA	1.00	9.52	1.00
								Tyr	TAT	2.00	19.05	0.50
								Tyr	TAC	2.00	19.05	0.50
								End	TAG	0.00	0.00	0.00
								End	TAA	1.00	9.52	1.00
								Results	for 618	residue sequence	"orf205"	starting "ATGGATTCAG"
								AmAcid	Codon	Number	/1000	Fraction ..
								Ala	GCG	2.00	9.71	0.15
								Ala	GCA	4.00	19.42	0.31
								Ala	GCT	6.00	29.13	0.46
								Ala	GCC	1.00	4.85	0.08
								Cys	TGT	4.00	19.42	1.00
								Cys	TGC	0.00	0.00	0.00
								Asp	GAT	7.00	33.98	0.88
								Asp	GAC	1.00	4.85	0.13
								Glu	GAG	3.00	14.56	0.21
								Glu	GAA	11.00	53.40	0.79
								Phe	TTT	8.00	38.83	0.89
								Phe	TTC	1.00	4.85	0.11
								Gly	GGG	5.00	24.27	0.56
								Gly	GGA	0.00	0.00	0.00
								Gly	GGT	4.00	19.42	0.44
								Gly	GGC	0.00	0.00	0.00
								His	CAT	2.00	9.71	1.00
								His	CAC	0.00	0.00	0.00
								Ile	ATA	7.00	33.98	0.54
								Ile	ATT	5.00	24.27	0.38
								Ile	ATC	1.00	4.85	0.08
								Lys	AAG	5.00	24.27	0.25
								Lys	AAA	15.00	72.82	0.75
								Leu	TTG	4.00	19.42	0.20
								Leu	TTA	10.00	48.54	0.50
								Leu	CTG	2.00	9.71	0.10
								Leu	CTA	3.00	14.56	0.15
								Leu	CTT	1.00	4.85	0.05
								Leu	CTC	0.00	0.00	0.00
								Met	ATG	3.00	14.56	1.00
								Asn	AAT	8.00	38.83	0.67
								Asn	AAC	4.00	19.42	0.33
								Pro	CCG	0.00	0.00	0.00
								Pro	CCA	2.00	9.71	0.67
								Pro	CCT	1.00	4.85	0.33
								Pro	CCC	0.00	0.00	0.00
								Gln	CAG	1.00	4.85	0.25
								Gln	CAA	3.00	14.56	0.75
								Arg	AGG	1.00	4.85	0.08
								Arg	AGA	5.00	24.27	0.38
								Arg	CGG	0.00	0.00	0.00
								Arg	CGA	0.00	0.00	0.00
								Arg	CGT	7.00	33.98	0.54
								Arg	CGC	0.00	0.00	0.00
								Ser	AGT	4.00	19.42	0.29
								Ser	AGC	1.00	4.85	0.07
								Ser	TCG	0.00	0.00	0.00
								Ser	TCA	1.00	4.85	0.07
								Ser	TCT	7.00	33.98	0.50
								Ser	TCC	1.00	4.85	0.07
								Thr	ACG	0.00	0.00	0.00
								Thr	ACA	4.00	19.42	0.25
								Thr	ACT	9.00	43.69	0.56
								Thr	ACC	3.00	14.56	0.19
								Val	GTG	1.00	4.85	0.09
								Val	GTA	5.00	24.27	0.45
								Val	GTT	4.00	19.42	0.36
								Val	GTC	1.00	4.85	0.09
								Trp	TGG	0.00	0.00	0.00
								Trp	TGA	0.00	0.00	0.00
								Tyr	TAT	11.00	53.40	0.65
								Tyr	TAC	6.00	29.13	0.35
								End	TAG	1.00	4.85	1.00
								End	TAA	0.00	0.00	0.00
								Results	for 597	residue sequence	"orf198"	starting "ATGATTAACT"
								AmAcid	Codon	Number	/1000	Fraction ..
								Ala	GCG	1.00	5.03	0.17
								Ala	GCA	3.00	15.08	0.50
								Ala	GCT	2.00	10.05	0.33
								Ala	GCC	0.00	0.00	0.00
								Cys	TGT	0.00	0.00	0.00
								Cys	TGC	0.00	0.00	0.00
								Asp	GAT	6.00	30.15	0.75
								Asp	GAC	2.00	10.05	0.25
								Glu	GAG	1.00	5.03	0.07
								Glu	GAA	13.00	65.33	0.93
								Phe	TTT	10.00	50.25	0.91
								Phe	TTC	1.00	5.03	0.09
								Gly	GGG	3.00	15.08	0.43
								Gly	GGA	0.00	0.00	0.00
								Gly	GGT	4.00	20.10	0.57
								Gly	GGC	0.00	0.00	0.00
								His	CAT	5.00	25.13	1.00
								His	CAC	0.00	0.00	0.00
								Ile	ATA	7.00	35.18	0.54
								Ile	ATT	5.00	25.13	0.38
								Ile	ATC	1.00	5.03	0.08
								Lys	AAG	3.00	15.08	0.14
								Lys	AAA	18.00	90.45	0.86
								Leu	TTG	1.00	5.03	0.04
								Leu	TTA	14.00	70.35	0.61
								Leu	CTG	0.00	0.00	0.00
								Leu	CTA	5.00	25.13	0.22
								Leu	CTT	2.00	10.05	0.09
								Leu	CTC	1.00	5.03	0.04
								Met	ATG	4.00	20.10	1.00
								Asn	AAT	13.00	65.33	0.81
								Asn	AAC	3.00	15.08	0.19
								Pro	CCG	0.00	0.00	0.00
								Pro	CCA	1.00	5.03	0.33
								Pro	CCT	1.00	5.03	0.33
								Pro	CCC	1.00	5.03	0.33
								Gln	CAG	0.00	0.00	0.00
								Gln	CAA	4.00	20.10	1.00
								Arg	AGG	0.00	0.00	0.00
								Arg	AGA	10.00	50.25	1.00
								Arg	CGG	0.00	0.00	0.00
								Arg	CGA	0.00	0.00	0.00
								Arg	CGT	0.00	0.00	0.00
								Arg	CGC	0.00	0.00	0.00
								Ser	AGT	6.00	30.15	0.29
								Ser	AGC	2.00	10.05	0.10
								Ser	TCG	0.00	0.00	0.00
								Ser	TCA	4.00	20.10	0.19
								Ser	TCT	9.00	45.23	0.43
								Ser	TCC	0.00	0.00	0.00
								Thr	ACG	0.00	0.00	0.00
								Thr	ACA	2.00	10.05	0.17
								Thr	ACT	9.00	45.23	0.75
								Thr	ACC	1.00	5.03	0.08
								Val	GTG	1.00	5.03	0.17
								Val	GTA	2.00	10.05	0.33
								Val	GTT	3.00	15.08	0.50
								Val	GTC	0.00	0.00	0.00
								Trp	TGG	2.00	10.05	0.50
								Trp	TGA	2.00	10.05	0.50
								Tyr	TAT	6.00	30.15	0.60
								Tyr	TAC	4.00	20.10	0.40
								End	TAG	0.00	0.00	0.00
								End	TAA	1.00	5.03	1.00
								Results	for 127	8 residue sequenc	e "orf425	" starting "GGGTTTGGTT"
								AmAcid	Codon	Number	/1000	Fraction ..
								Ala	GCG	1.00	2.35	0.07
								Ala	GCA	3.00	7.04	0.21
								Ala	GCT	7.00	16.43	0.50
								Ala	GCC	3.00	7.04	0.21
								Cys	TGT	3.00	7.04	0.60
								Cys	TGC	2.00	4.69	0.40
								Asp	GAT	19.00	44.60	0.79
								Asp	GAC	5.00	11.74	0.21
								Glu	GAG	14.00	32.86	0.47
								Glu	GAA	16.00	37.56	0.53
								Phe	TTT	24.00	56.34	0.89
								Phe	TTC	3.00	7.04	0.11
								Gly	GGG	1.00	2.35	0.04
								Gly	GGA	6.00	14.08	0.25
								Gly	GGT	15.00	35.21	0.63
								Gly	GGC	2.00	4.69	0.08
								His	CAT	5.00	11.74	0.71
								His	CAC	2.00	4.69	0.29
								Ile	ATA	19.00	44.60	0.56
								Ile	ATT	11.00	25.82	0.32
								Ile	ATC	4.00	9.39	0.12
								Lys	AAG	8.00	18.78	0.23
								Lys	AAA	27.00	63.38	0.77
								Leu	TTG	7.00	16.43	0.15
								Leu	TTA	29.00	68.08	0.63
								Leu	CTG	1.00	2.35	0.02
								Leu	CTA	5.00	11.74	0.11
								Leu	CTT	4.00	9.39	0.09
								Leu	CTC	0.00	0.00	0.00
								Met	ATG	3.00	7.04	1.00
								Asn	AAT	23.00	53.99	0.77
								Asn	AAC	7.00	16.43	0.23
								Pro	CCG	2.00	4.69	0.10
								Pro	CCA	5.00	11.74	0.24
								Pro	CCT	12.00	28.17	0.57
								Pro	CCC	2.00	4.69	0.10
								Gln	CAG	2.00	4.69	0.13
								Gln	CAA	13.00	30.52	0.87
								Arg	AGG	1.00	2.35	0.06
								Arg	AGA	8.00	18.78	0.50
								Arg	CGG	0.00	0.00	0.00
								Arg	CGA	4.00	9.39	0.25
								Arg	CGT	2.00	4.69	0.13
								Arg	CGC	1.00	2.35	0.06
								Ser	AGT	14.00	32.86	0.39
								Ser	AGC	2.00	4.69	0.06
								Ser	TCG	0.00	0.00	0.00
								Ser	TCA	5.00	11.74	0.14
								Ser	TCT	14.00	32.86	0.39
								Ser	TCC	1.00	2.35	0.03
								Thr	ACG	2.00	4.69	0.08
								Thr	ACA	8.00	18.78	0.32
								Thr	ACT	12.00	28.17	0.48
								Thr	ACC	3.00	7.04	0.12
								Val	GTG	0.00	0.00	0.00
								Val	GTA	5.00	11.74	0.36
								Val	GTT	6.00	14.08	0.43
								Val	GTC	3.00	7.04	0.21
								Trp	TGG	0.00	0.00	0.00
								Trp	TGA	2.00	4.69	1.00
								Tyr	TAT	13.00	30.52	0.76
								Tyr	TAC	4.00	9.39	0.24
								End	TAG	1.00	2.35	1.00
								End	TAA	0.00	0.00	0.00
								Results	for 903	residue sequence	"orf300"	starting "ACATTATTTG"
								AmAcid	Codon	Number	/1000	Fraction ..
								Ala	GCG	0.00	0.00	0.00
								Ala	GCA	3.00	9.97	0.60
								Ala	GCT	2.00	6.64	0.40
								Ala	GCC	0.00	0.00	0.00
								Cys	TGT	3.00	9.97	1.00
								Cys	TGC	0.00	0.00	0.00
								Asp	GAT	8.00	26.58	0.80
								Asp	GAC	2.00	6.64	0.20
								Glu	GAG	3.00	9.97	0.17
								Glu	GAA	15.00	49.83	0.83
								Phe	TTT	24.00	79.73	0.86
								Phe	TTC	4.00	13.29	0.14
								Gly	GGG	2.00	6.64	0.12
								Gly	GGA	7.00	23.26	0.41
								Gly	GGT	7.00	23.26	0.41
								Gly	GGC	1.00	3.32	0.06
								His	CAT	5.00	16.61	1.00
								His	CAC	0.00	0.00	0.00
								Ile	ATA	9.00	29.90	0.41
								Ile	ATT	11.00	36.54	0.50
								Ile	ATC	2.00	6.64	0.09
								Lys	AAG	7.00	23.26	0.27
								Lys	AAA	19.00	63.12	0.73
								Leu	TTG	2.00	6.64	0.08
								Leu	TTA	16.00	53.16	0.62
								Leu	CTG	2.00	6.64	0.08
								Leu	CTA	2.00	6.64	0.08
								Leu	CTT	4.00	13.29	0.15
								Leu	CTC	0.00	0.00	0.00
								Met	ATG	2.00	6.64	1.00
								Asn	AAT	27.00	89.70	0.79
								Asn	AAC	7.00	23.26	0.21
								Pro	CCG	0.00	0.00	0.00
								Pro	CCA	2.00	6.64	0.29
								Pro	CCT	4.00	13.29	0.57
								Pro	CCC	1.00	3.32	0.14
								Gln	CAG	0.00	0.00	0.00
								Gln	CAA	8.00	26.58	1.00
								Arg	AGG	0.00	0.00	0.00
								Arg	AGA	11.00	36.54	0.92
								Arg	CGG	0.00	0.00	0.00
								Arg	CGA	1.00	3.32	0.08
								Arg	CGT	0.00	0.00	0.00
								Arg	CGC	0.00	0.00	0.00
								Ser	AGT	6.00	19.93	0.27
								Ser	AGC	0.00	0.00	0.00
								Ser	TCG	1.00	3.32	0.05
								Ser	TCA	5.00	16.61	0.23
								Ser	TCT	9.00	29.90	0.41
								Ser	TCC	1.00	3.32	0.05
								Thr	ACG	0.00	0.00	0.00
								Thr	ACA	8.00	26.58	0.38
								Thr	ACT	13.00	43.19	0.62
								Thr	ACC	0.00	0.00	0.00
								Val	GTG	0.00	0.00	0.00
								Val	GTA	8.00	26.58	0.40
								Val	GTT	11.00	36.54	0.55
								Val	GTC	1.00	3.32	0.05
								Trp	TGG	1.00	3.32	0.20
								Trp	TGA	4.00	13.29	0.80
								Tyr	TAT	8.00	26.58	0.89
								Tyr	TAC	1.00	3.32	0.11
								End	TAG	0.00	0.00	0.00
								End	TAA	1.00	3.32	1.00
								Results	for 966	residue sequence	"orf321"	starting "TGAAGAAATG"
								AmAcid	Codon	Number	/1000	Fraction ..
								Ala	GCG	1.00	3.11	0.07
								Ala	GCA	6.00	18.63	0.40
								Ala	GCT	6.00	18.63	0.40
								Ala	GCC	2.00	6.21	0.13
								Cys	TGT	3.00	9.32	1.00
								Cys	TGC	0.00	0.00	0.00
								Asp	GAT	10.00	31.06	0.77
								Asp	GAC	3.00	9.32	0.23
								Glu	GAG	3.00	9.32	0.27
								Glu	GAA	8.00	24.84	0.73
								Phe	TTT	9.00	27.95	0.75
								Phe	TTC	3.00	9.32	0.25
								Gly	GGG	1.00	3.11	0.04
								Gly	GGA	7.00	21.74	0.29
								Gly	GGT	16.00	49.69	0.67
								Gly	GGC	0.00	0.00	0.00
								His	CAT	5.00	15.53	0.83
								His	CAC	1.00	3.11	0.17
								Ile	ATA	11.00	34.16	0.44
								Ile	ATT	12.00	37.27	0.48
								Ile	ATC	2.00	6.21	0.08
								Lys	AAG	3.00	9.32	0.12
								Lys	AAA	22.00	68.32	0.88
								Leu	TTG	6.00	18.63	0.13
								Leu	TTA	30.00	93.17	0.67
								Leu	CTG	2.00	6.21	0.04
								Leu	CTA	2.00	6.21	0.04
								Leu	CTT	4.00	12.42	0.09
								Leu	CTC	1.00	3.11	0.02
								Met	ATG	2.00	6.21	1.00
								Asn	AAT	22.00	68.32	0.73
								Asn	AAC	8.00	24.84	0.27
								Pro	CCG	0.00	0.00	0.00
								Pro	CCA	0.00	0.00	0.00
								Pro	CCT	6.00	18.63	0.86
								Pro	CCC	1.00	3.11	0.14
								Gln	CAG	0.00	0.00	0.00
								Gln	CAA	9.00	27.95	1.00
								Arg	AGG	3.00	9.32	0.20
								Arg	AGA	10.00	31.06	0.67
								Arg	CGG	0.00	0.00	0.00
								Arg	CGA	1.00	3.11	0.07
								Arg	CGT	1.00	3.11	0.07
								Arg	CGC	0.00	0.00	0.00
								Ser	AGT	3.00	9.32	0.12
								Ser	AGC	5.00	15.53	0.19
								Ser	TCG	3.00	9.32	0.12
								Ser	TCA	8.00	24.84	0.31
								Ser	TCT	7.00	21.74	0.27
								Ser	TCC	0.00	0.00	0.00
								Thr	ACG	1.00	3.11	0.06
								Thr	ACA	2.00	6.21	0.13
								Thr	ACT	9.00	27.95	0.56
								Thr	ACC	4.00	12.42	0.25
								Val	GTG	1.00	3.11	0.07
								Val	GTA	8.00	24.84	0.53
								Val	GTT	5.00	15.53	0.33
								Val	GTC	1.00	3.11	0.07
								Trp	TGG	4.00	12.42	0.50
								Trp	TGA	4.00	12.42	0.50
								Tyr	TAT	11.00	34.16	0.79
								Tyr	TAC	3.00	9.32	0.21
								End	TAG	0.00	0.00	0.00
								End	TAA	1.00	3.11	1.00
								Results	for 612	residue sequence	"orf203"	starting "ATGGTTTTTT"
								AmAcid	Codon	Number	/1000	Fraction ..
								Ala	GCG	0.00	0.00	0.00
								Ala	GCA	3.00	14.71	0.30
								Ala	GCT	7.00	34.31	0.70
								Ala	GCC	0.00	0.00	0.00
								Cys	TGT	3.00	14.71	0.75
								Cys	TGC	1.00	4.90	0.25
								Asp	GAT	7.00	34.31	0.64
								Asp	GAC	4.00	19.61	0.36
								Glu	GAG	9.00	44.12	0.60
								Glu	GAA	6.00	29.41	0.40
								Phe	TTT	5.00	24.51	0.71
								Phe	TTC	2.00	9.80	0.29
								Gly	GGG	2.00	9.80	0.13
								Gly	GGA	3.00	14.71	0.19
								Gly	GGT	10.00	49.02	0.63
								Gly	GGC	1.00	4.90	0.06
								His	CAT	2.00	9.80	1.00
								His	CAC	0.00	0.00	0.00
								Ile	ATA	8.00	39.22	0.62
								Ile	ATT	5.00	24.51	0.38
								Ile	ATC	0.00	0.00	0.00
								Lys	AAG	5.00	24.51	0.50
								Lys	AAA	5.00	24.51	0.50
								Leu	TTG	2.00	9.80	0.17
								Leu	TTA	7.00	34.31	0.58
								Leu	CTG	0.00	0.00	0.00
								Leu	CTA	1.00	4.90	0.08
								Leu	CTT	2.00	9.80	0.17
								Leu	CTC	0.00	0.00	0.00
								Met	ATG	2.00	9.80	1.00
								Asn	AAT	12.00	58.82	0.92
								Asn	AAC	1.00	4.90	0.08
								Pro	CCG	4.00	19.61	0.27
								Pro	CCA	2.00	9.80	0.13
								Pro	CCT	8.00	39.22	0.53
								Pro	CCC	1.00	4.90	0.07
								Gln	CAG	2.00	9.80	0.29
								Gln	CAA	5.00	24.51	0.71
								Arg	AGG	2.00	9.80	0.22
								Arg	AGA	1.00	4.90	0.11
								Arg	CGG	0.00	0.00	0.00
								Arg	CGA	4.00	19.61	0.44
								Arg	CGT	2.00	9.80	0.22
								Arg	CGC	0.00	0.00	0.00
								Ser	AGT	7.00	34.31	0.35
								Ser	AGC	3.00	14.71	0.15
								Ser	TCG	1.00	4.90	0.05
								Ser	TCA	3.00	14.71	0.15
								Ser	TCT	6.00	29.41	0.30
								Ser	TCC	0.00	0.00	0.00
								Thr	ACG	1.00	4.90	0.14
								Thr	ACA	2.00	9.80	0.29
								Thr	ACT	3.00	14.71	0.43
								Thr	ACC	1.00	4.90	0.14
								Val	GTG	1.00	4.90	0.08
								Val	GTA	5.00	24.51	0.42
								Val	GTT	5.00	24.51	0.42
								Val	GTC	1.00	4.90	0.08
								Trp	TGG	2.00	9.80	0.25
								Trp	TGA	6.00	29.41	0.75
								Tyr	TAT	9.00	44.12	0.90
								Tyr	TAC	1.00	4.90	0.10
								End	TAG	1.00	4.90	1.00
								End	TAA	0.00	0.00	0.00
								Results	for 101	4 residue sequenc	e "orf337	" starting "ATGCACCCAG"
								AmAcid	Codon	Number	/1000	Fraction ..
								Ala	GCG	1.00	2.96	0.11
								Ala	GCA	3.00	8.88	0.33
								Ala	GCT	3.00	8.88	0.33
								Ala	GCC	2.00	5.92	0.22
								Cys	TGT	0.00	0.00	0.00
								Cys	TGC	0.00	0.00	0.00
								Asp	GAT	14.00	41.42	0.78
								Asp	GAC	4.00	11.83	0.22
								Glu	GAG	3.00	8.88	0.23
								Glu	GAA	10.00	29.59	0.77
								Phe	TTT	10.00	29.59	0.83
								Phe	TTC	2.00	5.92	0.17
								Gly	GGG	2.00	5.92	0.10
								Gly	GGA	5.00	14.79	0.25
								Gly	GGT	11.00	32.54	0.55
								Gly	GGC	2.00	5.92	0.10
								His	CAT	7.00	20.71	0.58
								His	CAC	5.00	14.79	0.42
								Ile	ATA	17.00	50.30	0.65
								Ile	ATT	9.00	26.63	0.35
								Ile	ATC	0.00	0.00	0.00
								Lys	AAG	8.00	23.67	0.24
								Lys	AAA	26.00	76.92	0.76
								Leu	TTG	5.00	14.79	0.13
								Leu	TTA	21.00	62.13	0.55
								Leu	CTG	1.00	2.96	0.03
								Leu	CTA	8.00	23.67	0.21
								Leu	CTT	1.00	2.96	0.03
								Leu	CTC	2.00	5.92	0.05
								Met	ATG	3.00	8.88	1.00
								Asn	AAT	21.00	62.13	0.75
								Asn	AAC	7.00	20.71	0.25
								Pro	CCG	1.00	2.96	0.17
								Pro	CCA	2.00	5.92	0.33
								Pro	CCT	3.00	8.88	0.50
								Pro	CCC	0.00	0.00	0.00
								Gln	CAG	1.00	2.96	0.07
								Gln	CAA	13.00	38.46	0.93
								Arg	AGG	4.00	11.83	0.24
								Arg	AGA	9.00	26.63	0.53
								Arg	CGG	0.00	0.00	0.00
								Arg	CGA	0.00	0.00	0.00
								Arg	CGT	3.00	8.88	0.18
								Arg	CGC	1.00	2.96	0.06
								Ser	AGT	6.00	17.75	0.26
								Ser	AGC	1.00	2.96	0.04
								Ser	TCG	1.00	2.96	0.04
								Ser	TCA	4.00	11.83	0.17
								Ser	TCT	9.00	26.63	0.39
								Ser	TCC	2.00	5.92	0.09
								Thr	ACG	2.00	5.92	0.12
								Thr	ACA	6.00	17.75	0.35
								Thr	ACT	5.00	14.79	0.29
								Thr	ACC	4.00	11.83	0.24
								Val	GTG	1.00	2.96	0.04
								Val	GTA	14.00	41.42	0.56
								Val	GTT	8.00	23.67	0.32
								Val	GTC	2.00	5.92	0.08
								Trp	TGG	0.00	0.00	0.00
								Trp	TGA	2.00	5.92	1.00
								Tyr	TAT	17.00	50.30	0.85
								Tyr	TAC	3.00	8.88	0.15
								End	TAG	0.00	0.00	0.00
								End	TAA	1.00	2.96	1.00
								Results	for 131	1 residue sequenc	e "orf436	" starting "AAAATTAGGC"
								AmAcid	Codon	Number	/1000	Fraction ..
								Ala	GCG	1.00	2.29	0.07
								Ala	GCA	3.00	6.86	0.20
								Ala	GCT	9.00	20.59	0.60
								Ala	GCC	2.00	4.58	0.13
								Cys	TGT	7.00	16.02	0.78
								Cys	TGC	2.00	4.58	0.22
								Asp	GAT	16.00	36.61	0.76
								Asp	GAC	5.00	11.44	0.24
								Glu	GAG	4.00	9.15	0.25
								Glu	GAA	12.00	27.46	0.75
								Phe	TTT	23.00	52.63	0.88
								Phe	TTC	3.00	6.86	0.12
								Gly	GGG	6.00	13.73	0.29
								Gly	GGA	4.00	9.15	0.19
								Gly	GGT	10.00	22.88	0.48
								Gly	GGC	1.00	2.29	0.05
								His	CAT	10.00	22.88	1.00
								His	CAC	0.00	0.00	0.00
								Ile	ATA	15.00	34.32	0.34
								Ile	ATT	22.00	50.34	0.50
								Ile	ATC	7.00	16.02	0.16
								Lys	AAG	8.00	18.31	0.20
								Lys	AAA	32.00	73.23	0.80
								Leu	TTG	0.00	0.00	0.00
								Leu	TTA	38.00	86.96	0.72
								Leu	CTG	1.00	2.29	0.02
								Leu	CTA	4.00	9.15	0.08
								Leu	CTT	9.00	20.59	0.17
								Leu	CTC	1.00	2.29	0.02
								Met	ATG	10.00	22.88	1.00
								Asn	AAT	31.00	70.94	0.82
								Asn	AAC	7.00	16.02	0.18
								Pro	CCG	2.00	4.58	0.13
								Pro	CCA	4.00	9.15	0.25
								Pro	CCT	7.00	16.02	0.44
								Pro	CCC	3.00	6.86	0.19
								Gln	CAG	5.00	11.44	0.50
								Gln	CAA	5.00	11.44	0.50
								Arg	AGG	6.00	13.73	0.32
								Arg	AGA	12.00	27.46	0.63
								Arg	CGG	0.00	0.00	0.00
								Arg	CGA	0.00	0.00	0.00
								Arg	CGT	1.00	2.29	0.05
								Arg	CGC	0.00	0.00	0.00
								Ser	AGT	6.00	13.73	0.20
								Ser	AGC	1.00	2.29	0.03
								Ser	TCG	3.00	6.86	0.10
								Ser	TCA	2.00	4.58	0.07
								Ser	TCT	15.00	34.32	0.50
								Ser	TCC	3.00	6.86	0.10
								Thr	ACG	2.00	4.58	0.17
								Thr	ACA	5.00	11.44	0.42
								Thr	ACT	3.00	6.86	0.25
								Thr	ACC	2.00	4.58	0.17
								Val	GTG	4.00	9.15	0.16
								Val	GTA	13.00	29.75	0.52
								Val	GTT	8.00	18.31	0.32
								Val	GTC	0.00	0.00	0.00
								Trp	TGG	0.00	0.00	0.00
								Trp	TGA	5.00	11.44	1.00
								Tyr	TAT	12.00	27.46	0.75
								Tyr	TAC	4.00	9.15	0.25
								End	TAG	0.00	0.00	0.00
								End	TAA	1.00	2.29	1.00
								Results	for 105	9 residue sequenc	e "orf352	" starting "TGAGTTTTGG"
								AmAcid	Codon	Number	/1000	Fraction ..
								Ala	GCG	2.00	5.67	0.09
								Ala	GCA	3.00	8.50	0.14
								Ala	GCT	12.00	33.99	0.55
								Ala	GCC	5.00	14.16	0.23
								Cys	TGT	2.00	5.67	1.00
								Cys	TGC	0.00	0.00	0.00
								Asp	GAT	7.00	19.83	0.58
								Asp	GAC	5.00	14.16	0.42
								Glu	GAG	2.00	5.67	0.22
								Glu	GAA	7.00	19.83	0.78
								Phe	TTT	15.00	42.49	0.71
								Phe	TTC	6.00	17.00	0.29
								Gly	GGG	4.00	11.33	0.17
								Gly	GGA	5.00	14.16	0.22
								Gly	GGT	12.00	33.99	0.52
								Gly	GGC	2.00	5.67	0.09
								His	CAT	7.00	19.83	1.00
								His	CAC	0.00	0.00	0.00
								Ile	ATA	11.00	31.16	0.41
								Ile	ATT	14.00	39.66	0.52
								Ile	ATC	2.00	5.67	0.07
								Lys	AAG	6.00	17.00	0.32
								Lys	AAA	13.00	36.83	0.68
								Leu	TTG	4.00	11.33	0.10
								Leu	TTA	16.00	45.33	0.40
								Leu	CTG	4.00	11.33	0.10
								Leu	CTA	6.00	17.00	0.15
								Leu	CTT	9.00	25.50	0.23
								Leu	CTC	1.00	2.83	0.03
								Met	ATG	6.00	17.00	1.00
								Asn	AAT	21.00	59.49	0.72
								Asn	AAC	8.00	22.66	0.28
								Pro	CCG	1.00	2.83	0.17
								Pro	CCA	3.00	8.50	0.50
								Pro	CCT	1.00	2.83	0.17
								Pro	CCC	1.00	2.83	0.17
								Gln	CAG	6.00	17.00	0.32
								Gln	CAA	13.00	36.83	0.68
								Arg	AGG	2.00	5.67	0.15
								Arg	AGA	6.00	17.00	0.46
								Arg	CGG	0.00	0.00	0.00
								Arg	CGA	0.00	0.00	0.00
								Arg	CGT	4.00	11.33	0.31
								Arg	CGC	1.00	2.83	0.08
								Ser	AGT	9.00	25.50	0.29
								Ser	AGC	3.00	8.50	0.10
								Ser	TCG	0.00	0.00	0.00
								Ser	TCA	6.00	17.00	0.19
								Ser	TCT	9.00	25.50	0.29
								Ser	TCC	4.00	11.33	0.13
								Thr	ACG	3.00	8.50	0.14
								Thr	ACA	11.00	31.16	0.50
								Thr	ACT	6.00	17.00	0.27
								Thr	ACC	2.00	5.67	0.09
								Val	GTG	1.00	2.83	0.05
								Val	GTA	8.00	22.66	0.36
								Val	GTT	13.00	36.83	0.59
								Val	GTC	0.00	0.00	0.00
								Trp	TGG	2.00	5.67	0.25
								Trp	TGA	6.00	17.00	0.75
								Tyr	TAT	11.00	31.16	0.79
								Tyr	TAC	3.00	8.50	0.21
								End	TAG	1.00	2.83	1.00
								End	TAA	0.00	0.00	0.00
								Results	for 118	8 residue sequenc	e "orf395	" starting "ATGGTCAAAG"
								AmAcid	Codon	Number	/1000	Fraction ..
								Ala	GCG	2.00	5.05	0.11
								Ala	GCA	2.00	5.05	0.11
								Ala	GCT	12.00	30.30	0.67
								Ala	GCC	2.00	5.05	0.11
								Cys	TGT	2.00	5.05	1.00
								Cys	TGC	0.00	0.00	0.00
								Asp	GAT	13.00	32.83	0.76
								Asp	GAC	4.00	10.10	0.24
								Glu	GAG	6.00	15.15	0.35
								Glu	GAA	11.00	27.78	0.65
								Phe	TTT	10.00	25.25	1.00
								Phe	TTC	0.00	0.00	0.00
								Gly	GGG	5.00	12.63	0.20
								Gly	GGA	7.00	17.68	0.28
								Gly	GGT	10.00	25.25	0.40
								Gly	GGC	3.00	7.58	0.12
								His	CAT	5.00	12.63	0.83
								His	CAC	1.00	2.53	0.17
								Ile	ATA	14.00	35.35	0.44
								Ile	ATT	17.00	42.93	0.53
								Ile	ATC	1.00	2.53	0.03
								Lys	AAG	8.00	20.20	0.28
								Lys	AAA	21.00	53.03	0.72
								Leu	TTG	9.00	22.73	0.20
								Leu	TTA	19.00	47.98	0.41
								Leu	CTG	1.00	2.53	0.02
								Leu	CTA	3.00	7.58	0.07
								Leu	CTT	12.00	30.30	0.26
								Leu	CTC	2.00	5.05	0.04
								Met	ATG	9.00	22.73	1.00
								Asn	AAT	24.00	60.61	0.86
								Asn	AAC	4.00	10.10	0.14
								Pro	CCG	0.00	0.00	0.00
								Pro	CCA	1.00	2.53	0.13
								Pro	CCT	7.00	17.68	0.88
								Pro	CCC	0.00	0.00	0.00
								Gln	CAG	5.00	12.63	0.29
								Gln	CAA	12.00	30.30	0.71
								Arg	AGG	3.00	7.58	0.13
								Arg	AGA	14.00	35.35	0.61
								Arg	CGG	2.00	5.05	0.09
								Arg	CGA	2.00	5.05	0.09
								Arg	CGT	2.00	5.05	0.09
								Arg	CGC	0.00	0.00	0.00
								Ser	AGT	7.00	17.68	0.17
								Ser	AGC	3.00	7.58	0.07
								Ser	TCG	1.00	2.53	0.02
								Ser	TCA	4.00	10.10	0.10
								Ser	TCT	20.00	50.51	0.48
								Ser	TCC	7.00	17.68	0.17
								Thr	ACG	3.00	7.58	0.21
								Thr	ACA	3.00	7.58	0.21
								Thr	ACT	7.00	17.68	0.50
								Thr	ACC	1.00	2.53	0.07
								Val	GTG	4.00	10.10	0.15
								Val	GTA	4.00	10.10	0.15
								Val	GTT	16.00	40.40	0.59
								Val	GTC	3.00	7.58	0.11
								Trp	TGG	3.00	7.58	0.50
								Trp	TGA	3.00	7.58	0.50
								Tyr	TAT	14.00	35.35	0.74
								Tyr	TAC	5.00	12.63	0.26
								End	TAG	0.00	0.00	0.00
								End	TAA	1.00	2.53	1.00
								Results	for 798	residue sequence	"orf265"	starting "ATGAAAAGAC"
								AmAcid	Codon	Number	/1000	Fraction ..
								Ala	GCG	1.00	3.76	0.06
								Ala	GCA	4.00	15.04	0.22
								Ala	GCT	12.00	45.11	0.67
								Ala	GCC	1.00	3.76	0.06
								Cys	TGT	1.00	3.76	1.00
								Cys	TGC	0.00	0.00	0.00
								Asp	GAT	17.00	63.91	0.81
								Asp	GAC	4.00	15.04	0.19
								Glu	GAG	8.00	30.08	0.38
								Glu	GAA	13.00	48.87	0.62
								Phe	TTT	11.00	41.35	0.79
								Phe	TTC	3.00	11.28	0.21
								Gly	GGG	0.00	0.00	0.00
								Gly	GGA	2.00	7.52	0.25
								Gly	GGT	6.00	22.56	0.75
								Gly	GGC	0.00	0.00	0.00
								His	CAT	4.00	15.04	1.00
								His	CAC	0.00	0.00	0.00
								Ile	ATA	5.00	18.80	0.56
								Ile	ATT	4.00	15.04	0.44
								Ile	ATC	0.00	0.00	0.00
								Lys	AAG	3.00	11.28	0.13
								Lys	AAA	21.00	78.95	0.88
								Leu	TTG	3.00	11.28	0.20
								Leu	TTA	5.00	18.80	0.33
								Leu	CTG	2.00	7.52	0.13
								Leu	CTA	2.00	7.52	0.13
								Leu	CTT	3.00	11.28	0.20
								Leu	CTC	0.00	0.00	0.00
								Met	ATG	6.00	22.56	1.00
								Asn	AAT	16.00	60.15	0.73
								Asn	AAC	6.00	22.56	0.27
								Pro	CCG	2.00	7.52	0.14
								Pro	CCA	2.00	7.52	0.14
								Pro	CCT	7.00	26.32	0.50
								Pro	CCC	3.00	11.28	0.21
								Gln	CAG	3.00	11.28	0.43
								Gln	CAA	4.00	15.04	0.57
								Arg	AGG	0.00	0.00	0.00
								Arg	AGA	5.00	18.80	0.38
								Arg	CGG	0.00	0.00	0.00
								Arg	CGA	1.00	3.76	0.08
								Arg	CGT	6.00	22.56	0.46
								Arg	CGC	1.00	3.76	0.08
								Ser	AGT	8.00	30.08	0.27
								Ser	AGC	3.00	11.28	0.10
								Ser	TCG	1.00	3.76	0.03
								Ser	TCA	5.00	18.80	0.17
								Ser	TCT	11.00	41.35	0.37
								Ser	TCC	2.00	7.52	0.07
								Thr	ACG	2.00	7.52	0.11
								Thr	ACA	7.00	26.32	0.37
								Thr	ACT	10.00	37.59	0.53
								Thr	ACC	0.00	0.00	0.00
								Val	GTG	1.00	3.76	0.09
								Val	GTA	3.00	11.28	0.27
								Val	GTT	6.00	22.56	0.55
								Val	GTC	1.00	3.76	0.09
								Trp	TGG	0.00	0.00	0.00
								Trp	TGA	2.00	7.52	1.00
								Tyr	TAT	5.00	18.80	0.83
								Tyr	TAC	1.00	3.76	0.17
								End	TAG	0.00	0.00	0.00
								End	TAA	1.00	3.76	1.00
								Results	for 486	residue sequence	"orf161"	starting "CAAATTGTAA"
								AmAcid	Codon	Number	/1000	Fraction ..
								Ala	GCG	1.00	6.17	0.20
								Ala	GCA	1.00	6.17	0.20
								Ala	GCT	2.00	12.35	0.40
								Ala	GCC	1.00	6.17	0.20
								Cys	TGT	2.00	12.35	0.67
								Cys	TGC	1.00	6.17	0.33
								Asp	GAT	6.00	37.04	0.75
								Asp	GAC	2.00	12.35	0.25
								Glu	GAG	3.00	18.52	0.60
								Glu	GAA	2.00	12.35	0.40
								Phe	TTT	8.00	49.38	0.80
								Phe	TTC	2.00	12.35	0.20
								Gly	GGG	3.00	18.52	0.38
								Gly	GGA	2.00	12.35	0.25
								Gly	GGT	2.00	12.35	0.25
								Gly	GGC	1.00	6.17	0.13
								His	CAT	6.00	37.04	0.86
								His	CAC	1.00	6.17	0.14
								Ile	ATA	7.00	43.21	0.44
								Ile	ATT	8.00	49.38	0.50
								Ile	ATC	1.00	6.17	0.06
								Lys	AAG	7.00	43.21	0.54
								Lys	AAA	6.00	37.04	0.46
								Leu	TTG	3.00	18.52	0.18
								Leu	TTA	10.00	61.73	0.59
								Leu	CTG	1.00	6.17	0.06
								Leu	CTA	2.00	12.35	0.12
								Leu	CTT	0.00	0.00	0.00
								Leu	CTC	1.00	6.17	0.06
								Met	ATG	5.00	30.86	1.00
								Asn	AAT	4.00	24.69	0.57
								Asn	AAC	3.00	18.52	0.43
								Pro	CCG	1.00	6.17	0.33
								Pro	CCA	0.00	0.00	0.00
								Pro	CCT	1.00	6.17	0.33
								Pro	CCC	1.00	6.17	0.33
								Gln	CAG	1.00	6.17	0.11
								Gln	CAA	8.00	49.38	0.89
								Arg	AGG	1.00	6.17	0.20
								Arg	AGA	1.00	6.17	0.20
								Arg	CGG	2.00	12.35	0.40
								Arg	CGA	1.00	6.17	0.20
								Arg	CGT	0.00	0.00	0.00
								Arg	CGC	0.00	0.00	0.00
								Ser	AGT	4.00	24.69	0.29
								Ser	AGC	4.00	24.69	0.29
								Ser	TCG	0.00	0.00	0.00
								Ser	TCA	0.00	0.00	0.00
								Ser	TCT	6.00	37.04	0.43
								Ser	TCC	0.00	0.00	0.00
								Thr	ACG	3.00	18.52	0.27
								Thr	ACA	3.00	18.52	0.27
								Thr	ACT	4.00	24.69	0.36
								Thr	ACC	1.00	6.17	0.09
								Val	GTG	0.00	0.00	0.00
								Val	GTA	5.00	30.86	0.71
								Val	GTT	2.00	12.35	0.29
								Val	GTC	0.00	0.00	0.00
								Trp	TGG	2.00	12.35	1.00
								Trp	TGA	0.00	0.00	0.00
								Tyr	TAT	4.00	24.69	0.67
								Tyr	TAC	2.00	12.35	0.33
								End	TAG	0.00	0.00	0.00
								End	TAA	1.00	6.17	1.00
								Results	for 468	residue sequence	"orf155"	starting "ATGAATTTAG"
								AmAcid	Codon	Number	/1000	Fraction ..
								Ala	GCG	1.00	6.41	0.13
								Ala	GCA	1.00	6.41	0.13
								Ala	GCT	5.00	32.05	0.63
								Ala	GCC	1.00	6.41	0.13
								Cys	TGT	3.00	19.23	1.00
								Cys	TGC	0.00	0.00	0.00
								Asp	GAT	10.00	64.10	1.00
								Asp	GAC	0.00	0.00	0.00
								Glu	GAG	3.00	19.23	0.38
								Glu	GAA	5.00	32.05	0.63
								Phe	TTT	4.00	25.64	0.40
								Phe	TTC	6.00	38.46	0.60
								Gly	GGG	0.00	0.00	0.00
								Gly	GGA	3.00	19.23	0.33
								Gly	GGT	6.00	38.46	0.67
								Gly	GGC	0.00	0.00	0.00
								His	CAT	1.00	6.41	0.50
								His	CAC	1.00	6.41	0.50
								Ile	ATA	6.00	38.46	0.60
								Ile	ATT	4.00	25.64	0.40
								Ile	ATC	0.00	0.00	0.00
								Lys	AAG	4.00	25.64	0.24
								Lys	AAA	13.00	83.33	0.76
								Leu	TTG	0.00	0.00	0.00
								Leu	TTA	12.00	76.92	0.63
								Leu	CTG	0.00	0.00	0.00
								Leu	CTA	1.00	6.41	0.05
								Leu	CTT	5.00	32.05	0.26
								Leu	CTC	1.00	6.41	0.05
								Met	ATG	2.00	12.82	1.00
								Asn	AAT	3.00	19.23	0.50
								Asn	AAC	3.00	19.23	0.50
								Pro	CCG	1.00	6.41	0.25
								Pro	CCA	1.00	6.41	0.25
								Pro	CCT	1.00	6.41	0.25
								Pro	CCC	1.00	6.41	0.25
								Gln	CAG	0.00	0.00	0.00
								Gln	CAA	4.00	25.64	1.00
								Arg	AGG	0.00	0.00	0.00
								Arg	AGA	4.00	25.64	0.80
								Arg	CGG	0.00	0.00	0.00
								Arg	CGA	0.00	0.00	0.00
								Arg	CGT	0.00	0.00	0.00
								Arg	CGC	1.00	6.41	0.20
								Ser	AGT	2.00	12.82	0.13
								Ser	AGC	2.00	12.82	0.13
								Ser	TCG	0.00	0.00	0.00
								Ser	TCA	3.00	19.23	0.20
								Ser	TCT	8.00	51.28	0.53
								Ser	TCC	0.00	0.00	0.00
								Thr	ACG	1.00	6.41	0.13
								Thr	ACA	1.00	6.41	0.13
								Thr	ACT	6.00	38.46	0.75
								Thr	ACC	0.00	0.00	0.00
								Val	GTG	0.00	0.00	0.00
								Val	GTA	4.00	25.64	0.44
								Val	GTT	5.00	32.05	0.56
								Val	GTC	0.00	0.00	0.00
								Trp	TGG	0.00	0.00	0.00
								Trp	TGA	1.00	6.41	1.00
								Tyr	TAT	3.00	19.23	0.60
								Tyr	TAC	2.00	12.82	0.40
								End	TAG	0.00	0.00	0.00
								End	TAA	1.00	6.41	1.00
								Results	for 555	residue sequence	"orf184"	starting "ATGGGATTTC"
								AmAcid	Codon	Number	/1000	Fraction ..
								Ala	GCG	1.00	5.41	0.50
								Ala	GCA	0.00	0.00	0.00
								Ala	GCT	0.00	0.00	0.00
								Ala	GCC	1.00	5.41	0.50
								Cys	TGT	2.00	10.81	1.00
								Cys	TGC	0.00	0.00	0.00
								Asp	GAT	5.00	27.03	0.50
								Asp	GAC	5.00	27.03	0.50
								Glu	GAG	1.00	5.41	0.09
								Glu	GAA	10.00	54.05	0.91
								Phe	TTT	16.00	86.49	0.84
								Phe	TTC	3.00	16.22	0.16
								Gly	GGG	0.00	0.00	0.00
								Gly	GGA	4.00	21.62	0.36
								Gly	GGT	7.00	37.84	0.64
								Gly	GGC	0.00	0.00	0.00
								His	CAT	3.00	16.22	1.00
								His	CAC	0.00	0.00	0.00
								Ile	ATA	10.00	54.05	0.56
								Ile	ATT	8.00	43.24	0.44
								Ile	ATC	0.00	0.00	0.00
								Lys	AAG	3.00	16.22	0.20
								Lys	AAA	12.00	64.86	0.80
								Leu	TTG	1.00	5.41	0.06
								Leu	TTA	10.00	54.05	0.59
								Leu	CTG	1.00	5.41	0.06
								Leu	CTA	0.00	0.00	0.00
								Leu	CTT	5.00	27.03	0.29
								Leu	CTC	0.00	0.00	0.00
								Met	ATG	2.00	10.81	1.00
								Asn	AAT	5.00	27.03	0.38
								Asn	AAC	8.00	43.24	0.62
								Pro	CCG	0.00	0.00	0.00
								Pro	CCA	2.00	10.81	0.67
								Pro	CCT	1.00	5.41	0.33
								Pro	CCC	0.00	0.00	0.00
								Gln	CAG	0.00	0.00	0.00
								Gln	CAA	1.00	5.41	1.00
								Arg	AGG	0.00	0.00	0.00
								Arg	AGA	4.00	21.62	0.57
								Arg	CGG	0.00	0.00	0.00
								Arg	CGA	0.00	0.00	0.00
								Arg	CGT	2.00	10.81	0.29
								Arg	CGC	1.00	5.41	0.14
								Ser	AGT	9.00	48.65	0.47
								Ser	AGC	0.00	0.00	0.00
								Ser	TCG	1.00	5.41	0.05
								Ser	TCA	1.00	5.41	0.05
								Ser	TCT	7.00	37.84	0.37
								Ser	TCC	1.00	5.41	0.05
								Thr	ACG	0.00	0.00	0.00
								Thr	ACA	4.00	21.62	0.36
								Thr	ACT	5.00	27.03	0.45
								Thr	ACC	2.00	10.81	0.18
								Val	GTG	0.00	0.00	0.00
								Val	GTA	6.00	32.43	0.55
								Val	GTT	4.00	21.62	0.36
								Val	GTC	1.00	5.41	0.09
								Trp	TGG	1.00	5.41	0.50
								Trp	TGA	1.00	5.41	0.50
								Tyr	TAT	6.00	32.43	0.86
								Tyr	TAC	1.00	5.41	0.14
								End	TAG	1.00	5.41	1.00
								End	TAA	0.00	0.00	0.00
								Results	for 726	residue sequence	"orf241"	starting "ATGATTATGC"
								AmAcid	Codon	Number	/1000	Fraction ..
								Ala	GCG	2.00	8.26	0.15
								Ala	GCA	3.00	12.40	0.23
								Ala	GCT	5.00	20.66	0.38
								Ala	GCC	3.00	12.40	0.23
								Cys	TGT	3.00	12.40	0.60
								Cys	TGC	2.00	8.26	0.40
								Asp	GAT	7.00	28.93	0.88
								Asp	GAC	1.00	4.13	0.13
								Glu	GAG	8.00	33.06	0.50
								Glu	GAA	8.00	33.06	0.50
								Phe	TTT	8.00	33.06	0.89
								Phe	TTC	1.00	4.13	0.11
								Gly	GGG	1.00	4.13	0.08
								Gly	GGA	5.00	20.66	0.38
								Gly	GGT	7.00	28.93	0.54
								Gly	GGC	0.00	0.00	0.00
								His	CAT	3.00	12.40	0.75
								His	CAC	1.00	4.13	0.25
								Ile	ATA	6.00	24.79	0.43
								Ile	ATT	8.00	33.06	0.57
								Ile	ATC	0.00	0.00	0.00
								Lys	AAG	9.00	37.19	0.53
								Lys	AAA	8.00	33.06	0.47
								Leu	TTG	3.00	12.40	0.11
								Leu	TTA	16.00	66.12	0.57
								Leu	CTG	1.00	4.13	0.04
								Leu	CTA	5.00	20.66	0.18
								Leu	CTT	2.00	8.26	0.07
								Leu	CTC	1.00	4.13	0.04
								Met	ATG	6.00	24.79	1.00
								Asn	AAT	15.00	61.98	0.88
								Asn	AAC	2.00	8.26	0.12
								Pro	CCG	0.00	0.00	0.00
								Pro	CCA	1.00	4.13	0.17
								Pro	CCT	4.00	16.53	0.67
								Pro	CCC	1.00	4.13	0.17
								Gln	CAG	2.00	8.26	0.50
								Gln	CAA	2.00	8.26	0.50
								Arg	AGG	3.00	12.40	0.21
								Arg	AGA	7.00	28.93	0.50
								Arg	CGG	0.00	0.00	0.00
								Arg	CGA	1.00	4.13	0.07
								Arg	CGT	3.00	12.40	0.21
								Arg	CGC	0.00	0.00	0.00
								Ser	AGT	6.00	24.79	0.26
								Ser	AGC	5.00	20.66	0.22
								Ser	TCG	1.00	4.13	0.04
								Ser	TCA	4.00	16.53	0.17
								Ser	TCT	6.00	24.79	0.26
								Ser	TCC	1.00	4.13	0.04
								Thr	ACG	1.00	4.13	0.09
								Thr	ACA	5.00	20.66	0.45
								Thr	ACT	4.00	16.53	0.36
								Thr	ACC	1.00	4.13	0.09
								Val	GTG	1.00	4.13	0.08
								Val	GTA	3.00	12.40	0.25
								Val	GTT	7.00	28.93	0.58
								Val	GTC	1.00	4.13	0.08
								Trp	TGG	0.00	0.00	0.00
								Trp	TGA	2.00	8.26	1.00
								Tyr	TAT	14.00	57.85	0.74
								Tyr	TAC	5.00	20.66	0.26
								End	TAG	1.00	4.13	1.00
								End	TAA	0.00	0.00	0.00
								Results	for 447	residue sequence	"orf148"	starting "ATGGCTTTAT"
								AmAcid	Codon	Number	/1000	Fraction ..
								Ala	GCG	3.00	20.13	0.43
								Ala	GCA	2.00	13.42	0.29
								Ala	GCT	2.00	13.42	0.29
								Ala	GCC	0.00	0.00	0.00
								Cys	TGT	1.00	6.71	1.00
								Cys	TGC	0.00	0.00	0.00
								Asp	GAT	8.00	53.69	0.89
								Asp	GAC	1.00	6.71	0.11
								Glu	GAG	1.00	6.71	0.17
								Glu	GAA	5.00	33.56	0.83
								Phe	TTT	4.00	26.85	0.67
								Phe	TTC	2.00	13.42	0.33
								Gly	GGG	1.00	6.71	0.20
								Gly	GGA	2.00	13.42	0.40
								Gly	GGT	2.00	13.42	0.40
								Gly	GGC	0.00	0.00	0.00
								His	CAT	3.00	20.13	1.00
								His	CAC	0.00	0.00	0.00
								Ile	ATA	3.00	20.13	0.21
								Ile	ATT	11.00	73.83	0.79
								Ile	ATC	0.00	0.00	0.00
								Lys	AAG	8.00	53.69	0.57
								Lys	AAA	6.00	40.27	0.43
								Leu	TTG	1.00	6.71	0.09
								Leu	TTA	5.00	33.56	0.45
								Leu	CTG	1.00	6.71	0.09
								Leu	CTA	1.00	6.71	0.09
								Leu	CTT	3.00	20.13	0.27
								Leu	CTC	0.00	0.00	0.00
								Met	ATG	3.00	20.13	1.00
								Asn	AAT	15.00	100.67	0.94
								Asn	AAC	1.00	6.71	0.06
								Pro	CCG	0.00	0.00	0.00
								Pro	CCA	0.00	0.00	0.00
								Pro	CCT	2.00	13.42	0.50
								Pro	CCC	2.00	13.42	0.50
								Gln	CAG	0.00	0.00	0.00
								Gln	CAA	1.00	6.71	1.00
								Arg	AGG	1.00	6.71	0.14
								Arg	AGA	3.00	20.13	0.43
								Arg	CGG	0.00	0.00	0.00
								Arg	CGA	1.00	6.71	0.14
								Arg	CGT	2.00	13.42	0.29
								Arg	CGC	0.00	0.00	0.00
								Ser	AGT	6.00	40.27	0.35
								Ser	AGC	1.00	6.71	0.06
								Ser	TCG	1.00	6.71	0.06
								Ser	TCA	3.00	20.13	0.18
								Ser	TCT	6.00	40.27	0.35
								Ser	TCC	0.00	0.00	0.00
								Thr	ACG	0.00	0.00	0.00
								Thr	ACA	5.00	33.56	0.71
								Thr	ACT	2.00	13.42	0.29
								Thr	ACC	0.00	0.00	0.00
								Val	GTG	1.00	6.71	0.17
								Val	GTA	3.00	20.13	0.50
								Val	GTT	2.00	13.42	0.33
								Val	GTC	0.00	0.00	0.00
								Trp	TGG	0.00	0.00	0.00
								Trp	TGA	0.00	0.00	0.00
								Tyr	TAT	10.00	67.11	0.91
								Tyr	TAC	1.00	6.71	0.09
								End	TAG	1.00	6.71	1.00
								End	TAA	0.00	0.00	0.00
								Results	for 102	3 residue sequenc	e "orf340	" starting "TACTTTTATA"
								AmAcid	Codon	Number	/1000	Fraction ..
								Ala	GCG	0.00	0.00	0.00
								Ala	GCA	4.00	11.73	0.36
								Ala	GCT	6.00	17.60	0.55
								Ala	GCC	1.00	2.93	0.09
								Cys	TGT	4.00	11.73	0.80
								Cys	TGC	1.00	2.93	0.20
								Asp	GAT	9.00	26.39	1.00
								Asp	GAC	0.00	0.00	0.00
								Glu	GAG	4.00	11.73	0.18
								Glu	GAA	18.00	52.79	0.82
								Phe	TTT	14.00	41.06	0.93
								Phe	TTC	1.00	2.93	0.07
								Gly	GGG	1.00	2.93	0.08
								Gly	GGA	2.00	5.87	0.15
								Gly	GGT	9.00	26.39	0.69
								Gly	GGC	1.00	2.93	0.08
								His	CAT	3.00	8.80	0.60
								His	CAC	2.00	5.87	0.40
								Ile	ATA	23.00	67.45	0.64
								Ile	ATT	12.00	35.19	0.33
								Ile	ATC	1.00	2.93	0.03
								Lys	AAG	3.00	8.80	0.08
								Lys	AAA	35.00	102.64	0.92
								Leu	TTG	5.00	14.66	0.14
								Leu	TTA	23.00	67.45	0.66
								Leu	CTG	0.00	0.00	0.00
								Leu	CTA	4.00	11.73	0.11
								Leu	CTT	3.00	8.80	0.09
								Leu	CTC	0.00	0.00	0.00
								Met	ATG	4.00	11.73	1.00
								Asn	AAT	22.00	64.52	0.76
								Asn	AAC	7.00	20.53	0.24
								Pro	CCG	0.00	0.00	0.00
								Pro	CCA	0.00	0.00	0.00
								Pro	CCT	9.00	26.39	1.00
								Pro	CCC	0.00	0.00	0.00
								Gln	CAG	0.00	0.00	0.00
								Gln	CAA	6.00	17.60	1.00
								Arg	AGG	2.00	5.87	0.09
								Arg	AGA	11.00	32.26	0.50
								Arg	CGG	3.00	8.80	0.14
								Arg	CGA	3.00	8.80	0.14
								Arg	CGT	2.00	5.87	0.09
								Arg	CGC	1.00	2.93	0.05
								Ser	AGT	12.00	35.19	0.44
								Ser	AGC	5.00	14.66	0.19
								Ser	TCG	0.00	0.00	0.00
								Ser	TCA	4.00	11.73	0.15
								Ser	TCT	6.00	17.60	0.22
								Ser	TCC	0.00	0.00	0.00
								Thr	ACG	2.00	5.87	0.11
								Thr	ACA	4.00	11.73	0.22
								Thr	ACT	11.00	32.26	0.61
								Thr	ACC	1.00	2.93	0.06
								Val	GTG	2.00	5.87	0.14
								Val	GTA	5.00	14.66	0.36
								Val	GTT	6.00	17.60	0.43
								Val	GTC	1.00	2.93	0.07
								Trp	TGG	1.00	2.93	0.50
								Trp	TGA	1.00	2.93	0.50
								Tyr	TAT	15.00	43.99	0.75
								Tyr	TAC	5.00	14.66	0.25
								End	TAG	1.00	2.93	1.00
								End	TAA	0.00	0.00	0.00
								Results	for 765	residue sequence	"orf254"	starting "ATTATTTCGT"
								AmAcid	Codon	Number	/1000	Fraction ..
								Ala	GCG	1.00	3.92	0.06
								Ala	GCA	4.00	15.69	0.25
								Ala	GCT	11.00	43.14	0.69
								Ala	GCC	0.00	0.00	0.00
								Cys	TGT	1.00	3.92	0.25
								Cys	TGC	3.00	11.76	0.75
								Asp	GAT	7.00	27.45	0.88
								Asp	GAC	1.00	3.92	0.13
								Glu	GAG	1.00	3.92	0.14
								Glu	GAA	6.00	23.53	0.86
								Phe	TTT	8.00	31.37	0.80
								Phe	TTC	2.00	7.84	0.20
								Gly	GGG	2.00	7.84	0.10
								Gly	GGA	6.00	23.53	0.30
								Gly	GGT	11.00	43.14	0.55
								Gly	GGC	1.00	3.92	0.05
								His	CAT	5.00	19.61	0.63
								His	CAC	3.00	11.76	0.38
								Ile	ATA	2.00	7.84	0.10
								Ile	ATT	14.00	54.90	0.70
								Ile	ATC	4.00	15.69	0.20
								Lys	AAG	5.00	19.61	0.63
								Lys	AAA	3.00	11.76	0.38
								Leu	TTG	5.00	19.61	0.15
								Leu	TTA	5.00	19.61	0.15
								Leu	CTG	2.00	7.84	0.06
								Leu	CTA	12.00	47.06	0.35
								Leu	CTT	8.00	31.37	0.24
								Leu	CTC	2.00	7.84	0.06
								Met	ATG	4.00	15.69	1.00
								Asn	AAT	9.00	35.29	0.69
								Asn	AAC	4.00	15.69	0.31
								Pro	CCG	1.00	3.92	0.11
								Pro	CCA	4.00	15.69	0.44
								Pro	CCT	3.00	11.76	0.33
								Pro	CCC	1.00	3.92	0.11
								Gln	CAG	2.00	7.84	0.33
								Gln	CAA	4.00	15.69	0.67
								Arg	AGG	0.00	0.00	0.00
								Arg	AGA	0.00	0.00	0.00
								Arg	CGG	2.00	7.84	0.13
								Arg	CGA	9.00	35.29	0.60
								Arg	CGT	4.00	15.69	0.27
								Arg	CGC	0.00	0.00	0.00
								Ser	AGT	4.00	15.69	0.21
								Ser	AGC	1.00	3.92	0.05
								Ser	TCG	1.00	3.92	0.05
								Ser	TCA	5.00	19.61	0.26
								Ser	TCT	8.00	31.37	0.42
								Ser	TCC	0.00	0.00	0.00
								Thr	ACG	0.00	0.00	0.00
								Thr	ACA	6.00	23.53	0.35
								Thr	ACT	11.00	43.14	0.65
								Thr	ACC	0.00	0.00	0.00
								Val	GTG	1.00	3.92	0.07
								Val	GTA	6.00	23.53	0.40
								Val	GTT	8.00	31.37	0.53
								Val	GTC	0.00	0.00	0.00
								Trp	TGG	0.00	0.00	0.00
								Trp	TGA	6.00	23.53	1.00
								Tyr	TAT	12.00	47.06	0.80
								Tyr	TAC	3.00	11.76	0.20
								End	TAG	1.00	3.92	1.00
								End	TAA	0.00	0.00	0.00
								Results	for 900	residue sequence	"orf299"	starting "ATCTTTGACC"
								AmAcid	Codon	Number	/1000	Fraction ..
								Ala	GCG	0.00	0.00	0.00
								Ala	GCA	3.00	10.00	0.30
								Ala	GCT	6.00	20.00	0.60
								Ala	GCC	1.00	3.33	0.10
								Cys	TGT	1.00	3.33	0.50
								Cys	TGC	1.00	3.33	0.50
								Asp	GAT	8.00	26.67	0.73
								Asp	GAC	3.00	10.00	0.27
								Glu	GAG	4.00	13.33	0.36
								Glu	GAA	7.00	23.33	0.64
								Phe	TTT	23.00	76.67	0.79
								Phe	TTC	6.00	20.00	0.21
								Gly	GGG	4.00	13.33	0.24
								Gly	GGA	6.00	20.00	0.35
								Gly	GGT	5.00	16.67	0.29
								Gly	GGC	2.00	6.67	0.12
								His	CAT	8.00	26.67	0.89
								His	CAC	1.00	3.33	0.11
								Ile	ATA	9.00	30.00	0.38
								Ile	ATT	11.00	36.67	0.46
								Ile	ATC	4.00	13.33	0.17
								Lys	AAG	8.00	26.67	0.36
								Lys	AAA	14.00	46.67	0.64
								Leu	TTG	9.00	30.00	0.25
								Leu	TTA	18.00	60.00	0.50
								Leu	CTG	1.00	3.33	0.03
								Leu	CTA	2.00	6.67	0.06
								Leu	CTT	4.00	13.33	0.11
								Leu	CTC	2.00	6.67	0.06
								Met	ATG	1.00	3.33	1.00
								Asn	AAT	13.00	43.33	0.76
								Asn	AAC	4.00	13.33	0.24
								Pro	CCG	1.00	3.33	0.10
								Pro	CCA	1.00	3.33	0.10
								Pro	CCT	8.00	26.67	0.80
								Pro	CCC	0.00	0.00	0.00
								Gln	CAG	3.00	10.00	0.23
								Gln	CAA	10.00	33.33	0.77
								Arg	AGG	3.00	10.00	0.30
								Arg	AGA	1.00	3.33	0.10
								Arg	CGG	0.00	0.00	0.00
								Arg	CGA	2.00	6.67	0.20
								Arg	CGT	4.00	13.33	0.40
								Arg	CGC	0.00	0.00	0.00
								Ser	AGT	5.00	16.67	0.22
								Ser	AGC	0.00	0.00	0.00
								Ser	TCG	1.00	3.33	0.04
								Ser	TCA	5.00	16.67	0.22
								Ser	TCT	11.00	36.67	0.48
								Ser	TCC	1.00	3.33	0.04
								Thr	ACG	2.00	6.67	0.11
								Thr	ACA	7.00	23.33	0.39
								Thr	ACT	8.00	26.67	0.44
								Thr	ACC	1.00	3.33	0.06
								Val	GTG	1.00	3.33	0.05
								Val	GTA	6.00	20.00	0.32
								Val	GTT	10.00	33.33	0.53
								Val	GTC	2.00	6.67	0.11
								Trp	TGG	1.00	3.33	0.50
								Trp	TGA	1.00	3.33	0.50
								Tyr	TAT	14.00	46.67	0.93
								Tyr	TAC	1.00	3.33	0.07
								End	TAG	1.00	3.33	1.00
								End	TAA	0.00	0.00	0.00
								Results	for 831	residue sequence	"orf276"	starting "ATGACATGGA"
								AmAcid	Codon	Number	/1000	Fraction ..
								Ala	GCG	0.00	0.00	0.00
								Ala	GCA	2.00	7.22	0.17
								Ala	GCT	8.00	28.88	0.67
								Ala	GCC	2.00	7.22	0.17
								Cys	TGT	2.00	7.22	1.00
								Cys	TGC	0.00	0.00	0.00
								Asp	GAT	11.00	39.71	0.79
								Asp	GAC	3.00	10.83	0.21
								Glu	GAG	3.00	10.83	0.20
								Glu	GAA	12.00	43.32	0.80
								Phe	TTT	14.00	50.54	0.93
								Phe	TTC	1.00	3.61	0.07
								Gly	GGG	3.00	10.83	0.19
								Gly	GGA	1.00	3.61	0.06
								Gly	GGT	11.00	39.71	0.69
								Gly	GGC	1.00	3.61	0.06
								His	CAT	2.00	7.22	0.50
								His	CAC	2.00	7.22	0.50
								Ile	ATA	13.00	46.93	0.52
								Ile	ATT	11.00	39.71	0.44
								Ile	ATC	1.00	3.61	0.04
								Lys	AAG	6.00	21.66	0.21
								Lys	AAA	23.00	83.03	0.79
								Leu	TTG	1.00	3.61	0.03
								Leu	TTA	21.00	75.81	0.70
								Leu	CTG	0.00	0.00	0.00
								Leu	CTA	6.00	21.66	0.20
								Leu	CTT	1.00	3.61	0.03
								Leu	CTC	1.00	3.61	0.03
								Met	ATG	3.00	10.83	1.00
								Asn	AAT	5.00	18.05	0.63
								Asn	AAC	3.00	10.83	0.38
								Pro	CCG	1.00	3.61	0.14
								Pro	CCA	0.00	0.00	0.00
								Pro	CCT	5.00	18.05	0.71
								Pro	CCC	1.00	3.61	0.14
								Gln	CAG	1.00	3.61	0.14
								Gln	CAA	6.00	21.66	0.86
								Arg	AGG	0.00	0.00	0.00
								Arg	AGA	12.00	43.32	0.86
								Arg	CGG	0.00	0.00	0.00
								Arg	CGA	0.00	0.00	0.00
								Arg	CGT	2.00	7.22	0.14
								Arg	CGC	0.00	0.00	0.00
								Ser	AGT	6.00	21.66	0.24
								Ser	AGC	1.00	3.61	0.04
								Ser	TCG	0.00	0.00	0.00
								Ser	TCA	4.00	14.44	0.16
								Ser	TCT	11.00	39.71	0.44
								Ser	TCC	3.00	10.83	0.12
								Thr	ACG	1.00	3.61	0.10
								Thr	ACA	3.00	10.83	0.30
								Thr	ACT	5.00	18.05	0.50
								Thr	ACC	1.00	3.61	0.10
								Val	GTG	2.00	7.22	0.12
								Val	GTA	10.00	36.10	0.59
								Val	GTT	4.00	14.44	0.24
								Val	GTC	1.00	3.61	0.06
								Trp	TGG	1.00	3.61	0.33
								Trp	TGA	2.00	7.22	0.67
								Tyr	TAT	16.00	57.76	0.80
								Tyr	TAC	4.00	14.44	0.20
								End	TAG	0.00	0.00	0.00
								End	TAA	1.00	3.61	1.00
								Results	for 128	1 residue sequenc	e "orf426	" starting "ATGACTCTTC"
								AmAcid	Codon	Number	/1000	Fraction ..
								Ala	GCG	4.00	9.37	0.20
								Ala	GCA	2.00	4.68	0.10
								Ala	GCT	12.00	28.10	0.60
								Ala	GCC	2.00	4.68	0.10
								Cys	TGT	1.00	2.34	0.50
								Cys	TGC	1.00	2.34	0.50
								Asp	GAT	11.00	25.76	0.85
								Asp	GAC	2.00	4.68	0.15
								Glu	GAG	9.00	21.08	0.33
								Glu	GAA	18.00	42.15	0.67
								Phe	TTT	20.00	46.84	0.67
								Phe	TTC	10.00	23.42	0.33
								Gly	GGG	4.00	9.37	0.15
								Gly	GGA	4.00	9.37	0.15
								Gly	GGT	15.00	35.13	0.58
								Gly	GGC	3.00	7.03	0.12
								His	CAT	5.00	11.71	0.63
								His	CAC	3.00	7.03	0.38
								Ile	ATA	10.00	23.42	0.42
								Ile	ATT	9.00	21.08	0.38
								Ile	ATC	5.00	11.71	0.21
								Lys	AAG	5.00	11.71	0.14
								Lys	AAA	32.00	74.94	0.86
								Leu	TTG	11.00	25.76	0.19
								Leu	TTA	26.00	60.89	0.45
								Leu	CTG	5.00	11.71	0.09
								Leu	CTA	4.00	9.37	0.07
								Leu	CTT	9.00	21.08	0.16
								Leu	CTC	3.00	7.03	0.05
								Met	ATG	7.00	16.39	1.00
								Asn	AAT	19.00	44.50	0.79
								Asn	AAC	5.00	11.71	0.21
								Pro	CCG	2.00	4.68	0.15
								Pro	CCA	1.00	2.34	0.08
								Pro	CCT	9.00	21.08	0.69
								Pro	CCC	1.00	2.34	0.08
								Gln	CAG	2.00	4.68	0.40
								Gln	CAA	3.00	7.03	0.60
								Arg	AGG	2.00	4.68	0.11
								Arg	AGA	9.00	21.08	0.50
								Arg	CGG	0.00	0.00	0.00
								Arg	CGA	1.00	2.34	0.06
								Arg	CGT	6.00	14.05	0.33
								Arg	CGC	0.00	0.00	0.00
								Ser	AGT	7.00	16.39	0.18
								Ser	AGC	6.00	14.05	0.16
								Ser	TCG	0.00	0.00	0.00
								Ser	TCA	5.00	11.71	0.13
								Ser	TCT	19.00	44.50	0.50
								Ser	TCC	1.00	2.34	0.03
								Thr	ACG	2.00	4.68	0.10
								Thr	ACA	3.00	7.03	0.14
								Thr	ACT	16.00	37.47	0.76
								Thr	ACC	0.00	0.00	0.00
								Val	GTG	3.00	7.03	0.12
								Val	GTA	7.00	16.39	0.27
								Val	GTT	15.00	35.13	0.58
								Val	GTC	1.00	2.34	0.04
								Trp	TGG	1.00	2.34	0.11
								Trp	TGA	8.00	18.74	0.89
								Tyr	TAT	14.00	32.79	0.70
								Tyr	TAC	6.00	14.05	0.30
								End	TAG	0.00	0.00	0.00
								End	TAA	1.00	2.34	1.00
								Results	for 330	residue sequence	"orf109_	2" starting "ATGCTTATTC"
								AmAcid	Codon	Number	/1000	Fraction ..
								Ala	GCG	1.00	9.09	0.09
								Ala	GCA	4.00	36.36	0.36
								Ala	GCT	6.00	54.55	0.55
								Ala	GCC	0.00	0.00	0.00
								Cys	TGT	1.00	9.09	1.00
								Cys	TGC	0.00	0.00	0.00
								Asp	GAT	5.00	45.45	1.00
								Asp	GAC	0.00	0.00	0.00
								Glu	GAG	2.00	18.18	0.67
								Glu	GAA	1.00	9.09	0.33
								Phe	TTT	4.00	36.36	0.50
								Phe	TTC	4.00	36.36	0.50
								Gly	GGG	1.00	9.09	0.13
								Gly	GGA	3.00	27.27	0.38
								Gly	GGT	4.00	36.36	0.50
								Gly	GGC	0.00	0.00	0.00
								His	CAT	1.00	9.09	0.50
								His	CAC	1.00	9.09	0.50
								Ile	ATA	1.00	9.09	0.25
								Ile	ATT	3.00	27.27	0.75
								Ile	ATC	0.00	0.00	0.00
								Lys	AAG	4.00	36.36	0.80
								Lys	AAA	1.00	9.09	0.20
								Leu	TTG	2.00	18.18	0.13
								Leu	TTA	9.00	81.82	0.56
								Leu	CTG	1.00	9.09	0.06
								Leu	CTA	2.00	18.18	0.13
								Leu	CTT	2.00	18.18	0.13
								Leu	CTC	0.00	0.00	0.00
								Met	ATG	1.00	9.09	1.00
								Asn	AAT	2.00	18.18	0.67
								Asn	AAC	1.00	9.09	0.33
								Pro	CCG	0.00	0.00	0.00
								Pro	CCA	0.00	0.00	0.00
								Pro	CCT	4.00	36.36	1.00
								Pro	CCC	0.00	0.00	0.00
								Gln	CAG	2.00	18.18	0.33
								Gln	CAA	4.00	36.36	0.67
								Arg	AGG	1.00	9.09	0.33
								Arg	AGA	0.00	0.00	0.00
								Arg	CGG	0.00	0.00	0.00
								Arg	CGA	0.00	0.00	0.00
								Arg	CGT	2.00	18.18	0.67
								Arg	CGC	0.00	0.00	0.00
								Ser	AGT	2.00	18.18	0.15
								Ser	AGC	0.00	0.00	0.00
								Ser	TCG	5.00	45.45	0.38
								Ser	TCA	2.00	18.18	0.15
								Ser	TCT	2.00	18.18	0.15
								Ser	TCC	2.00	18.18	0.15
								Thr	ACG	0.00	0.00	0.00
								Thr	ACA	2.00	18.18	0.40
								Thr	ACT	2.00	18.18	0.40
								Thr	ACC	1.00	9.09	0.20
								Val	GTG	0.00	0.00	0.00
								Val	GTA	1.00	9.09	0.14
								Val	GTT	6.00	54.55	0.86
								Val	GTC	0.00	0.00	0.00
								Trp	TGG	0.00	0.00	0.00
								Trp	TGA	3.00	27.27	1.00
								Tyr	TAT	1.00	9.09	1.00
								Tyr	TAC	0.00	0.00	0.00
								End	TAG	1.00	9.09	1.00
								End	TAA	0.00	0.00	0.00
								Results	for 306	residue sequence	"orf101"	starting "ATGAGTACTA"
								AmAcid	Codon	Number	/1000	Fraction ..
								Ala	GCG	0.00	0.00	0.00
								Ala	GCA	2.00	19.61	0.67
								Ala	GCT	0.00	0.00	0.00
								Ala	GCC	1.00	9.80	0.33
								Cys	TGT	1.00	9.80	1.00
								Cys	TGC	0.00	0.00	0.00
								Asp	GAT	2.00	19.61	1.00
								Asp	GAC	0.00	0.00	0.00
								Glu	GAG	4.00	39.22	1.00
								Glu	GAA	0.00	0.00	0.00
								Phe	TTT	3.00	29.41	0.50
								Phe	TTC	3.00	29.41	0.50
								Gly	GGG	3.00	29.41	0.33
								Gly	GGA	1.00	9.80	0.11
								Gly	GGT	4.00	39.22	0.44
								Gly	GGC	1.00	9.80	0.11
								His	CAT	3.00	29.41	0.75
								His	CAC	1.00	9.80	0.25
								Ile	ATA	3.00	29.41	0.50
								Ile	ATT	3.00	29.41	0.50
								Ile	ATC	0.00	0.00	0.00
								Lys	AAG	2.00	19.61	0.29
								Lys	AAA	5.00	49.02	0.71
								Leu	TTG	0.00	0.00	0.00
								Leu	TTA	8.00	78.43	0.89
								Leu	CTG	0.00	0.00	0.00
								Leu	CTA	0.00	0.00	0.00
								Leu	CTT	1.00	9.80	0.11
								Leu	CTC	0.00	0.00	0.00
								Met	ATG	3.00	29.41	1.00
								Asn	AAT	4.00	39.22	0.67
								Asn	AAC	2.00	19.61	0.33
								Pro	CCG	0.00	0.00	0.00
								Pro	CCA	0.00	0.00	0.00
								Pro	CCT	5.00	49.02	1.00
								Pro	CCC	0.00	0.00	0.00
								Gln	CAG	1.00	9.80	0.33
								Gln	CAA	2.00	19.61	0.67
								Arg	AGG	1.00	9.80	0.25
								Arg	AGA	2.00	19.61	0.50
								Arg	CGG	0.00	0.00	0.00
								Arg	CGA	0.00	0.00	0.00
								Arg	CGT	0.00	0.00	0.00
								Arg	CGC	1.00	9.80	0.25
								Ser	AGT	4.00	39.22	0.40
								Ser	AGC	0.00	0.00	0.00
								Ser	TCG	1.00	9.80	0.10
								Ser	TCA	3.00	29.41	0.30
								Ser	TCT	1.00	9.80	0.10
								Ser	TCC	1.00	9.80	0.10
								Thr	ACG	1.00	9.80	0.10
								Thr	ACA	1.00	9.80	0.10
								Thr	ACT	8.00	78.43	0.80
								Thr	ACC	0.00	0.00	0.00
								Val	GTG	2.00	19.61	0.33
								Val	GTA	1.00	9.80	0.17
								Val	GTT	3.00	29.41	0.50
								Val	GTC	0.00	0.00	0.00
								Trp	TGG	1.00	9.80	0.50
								Trp	TGA	1.00	9.80	0.50
								Tyr	TAT	1.00	9.80	1.00
								Tyr	TAC	0.00	0.00	0.00
								End	TAG	0.00	0.00	0.00
								End	TAA	1.00	9.80	1.00
								Results	for 543	residue sequence	"orf180"	starting "ATGCAATTGA"
								AmAcid	Codon	Number	/1000	Fraction ..
								Ala	GCG	0.00	0.00	0.00
								Ala	GCA	3.00	16.57	0.75
								Ala	GCT	1.00	5.52	0.25
								Ala	GCC	0.00	0.00	0.00
								Cys	TGT	4.00	22.10	1.00
								Cys	TGC	0.00	0.00	0.00
								Asp	GAT	6.00	33.15	0.86
								Asp	GAC	1.00	5.52	0.14
								Glu	GAG	2.00	11.05	0.14
								Glu	GAA	12.00	66.30	0.86
								Phe	TTT	7.00	38.67	0.58
								Phe	TTC	5.00	27.62	0.42
								Gly	GGG	1.00	5.52	0.09
								Gly	GGA	3.00	16.57	0.27
								Gly	GGT	7.00	38.67	0.64
								Gly	GGC	0.00	0.00	0.00
								His	CAT	3.00	16.57	0.75
								His	CAC	1.00	5.52	0.25
								Ile	ATA	9.00	49.72	0.53
								Ile	ATT	7.00	38.67	0.41
								Ile	ATC	1.00	5.52	0.06
								Lys	AAG	3.00	16.57	0.17
								Lys	AAA	15.00	82.87	0.83
								Leu	TTG	2.00	11.05	0.11
								Leu	TTA	15.00	82.87	0.79
								Leu	CTG	0.00	0.00	0.00
								Leu	CTA	1.00	5.52	0.05
								Leu	CTT	1.00	5.52	0.05
								Leu	CTC	0.00	0.00	0.00
								Met	ATG	5.00	27.62	1.00
								Asn	AAT	7.00	38.67	0.78
								Asn	AAC	2.00	11.05	0.22
								Pro	CCG	0.00	0.00	0.00
								Pro	CCA	1.00	5.52	0.14
								Pro	CCT	5.00	27.62	0.71
								Pro	CCC	1.00	5.52	0.14
								Gln	CAG	2.00	11.05	0.33
								Gln	CAA	4.00	22.10	0.67
								Arg	AGG	2.00	11.05	0.20
								Arg	AGA	7.00	38.67	0.70
								Arg	CGG	0.00	0.00	0.00
								Arg	CGA	0.00	0.00	0.00
								Arg	CGT	1.00	5.52	0.10
								Arg	CGC	0.00	0.00	0.00
								Ser	AGT	3.00	16.57	0.30
								Ser	AGC	0.00	0.00	0.00
								Ser	TCG	1.00	5.52	0.10
								Ser	TCA	2.00	11.05	0.20
								Ser	TCT	2.00	11.05	0.20
								Ser	TCC	2.00	11.05	0.20
								Thr	ACG	0.00	0.00	0.00
								Thr	ACA	3.00	16.57	0.30
								Thr	ACT	5.00	27.62	0.50
								Thr	ACC	2.00	11.05	0.20
								Val	GTG	1.00	5.52	0.13
								Val	GTA	2.00	11.05	0.25
								Val	GTT	5.00	27.62	0.63
								Val	GTC	0.00	0.00	0.00
								Trp	TGG	0.00	0.00	0.00
								Trp	TGA	2.00	11.05	1.00
								Tyr	TAT	3.00	16.57	1.00
								Tyr	TAC	0.00	0.00	0.00
								End	TAG	1.00	5.52	1.00
								End	TAA	0.00	0.00	0.00
								Results	for 525	residue sequence	"orf174"	starting "ATGCCCACGG"
								AmAcid	Codon	Number	/1000	Fraction ..
								Ala	GCG	0.00	0.00	0.00
								Ala	GCA	0.00	0.00	0.00
								Ala	GCT	4.00	22.86	0.67
								Ala	GCC	2.00	11.43	0.33
								Cys	TGT	1.00	5.71	0.25
								Cys	TGC	3.00	17.14	0.75
								Asp	GAT	2.00	11.43	0.22
								Asp	GAC	7.00	40.00	0.78
								Glu	GAG	2.00	11.43	0.22
								Glu	GAA	7.00	40.00	0.78
								Phe	TTT	8.00	45.71	0.89
								Phe	TTC	1.00	5.71	0.11
								Gly	GGG	1.00	5.71	0.14
								Gly	GGA	0.00	0.00	0.00
								Gly	GGT	6.00	34.29	0.86
								Gly	GGC	0.00	0.00	0.00
								His	CAT	5.00	28.57	0.83
								His	CAC	1.00	5.71	0.17
								Ile	ATA	4.00	22.86	0.67
								Ile	ATT	2.00	11.43	0.33
								Ile	ATC	0.00	0.00	0.00
								Lys	AAG	7.00	40.00	0.39
								Lys	AAA	11.00	62.86	0.61
								Leu	TTG	2.00	11.43	0.10
								Leu	TTA	11.00	62.86	0.55
								Leu	CTG	1.00	5.71	0.05
								Leu	CTA	3.00	17.14	0.15
								Leu	CTT	3.00	17.14	0.15
								Leu	CTC	0.00	0.00	0.00
								Met	ATG	3.00	17.14	1.00
								Asn	AAT	9.00	51.43	0.69
								Asn	AAC	4.00	22.86	0.31
								Pro	CCG	0.00	0.00	0.00
								Pro	CCA	1.00	5.71	0.33
								Pro	CCT	1.00	5.71	0.33
								Pro	CCC	1.00	5.71	0.33
								Gln	CAG	1.00	5.71	0.50
								Gln	CAA	1.00	5.71	0.50
								Arg	AGG	1.00	5.71	0.17
								Arg	AGA	3.00	17.14	0.50
								Arg	CGG	0.00	0.00	0.00
								Arg	CGA	1.00	5.71	0.17
								Arg	CGT	1.00	5.71	0.17
								Arg	CGC	0.00	0.00	0.00
								Ser	AGT	9.00	51.43	0.53
								Ser	AGC	1.00	5.71	0.06
								Ser	TCG	0.00	0.00	0.00
								Ser	TCA	2.00	11.43	0.12
								Ser	TCT	5.00	28.57	0.29
								Ser	TCC	0.00	0.00	0.00
								Thr	ACG	1.00	5.71	0.10
								Thr	ACA	6.00	34.29	0.60
								Thr	ACT	3.00	17.14	0.30
								Thr	ACC	0.00	0.00	0.00
								Val	GTG	2.00	11.43	0.15
								Val	GTA	7.00	40.00	0.54
								Val	GTT	4.00	22.86	0.31
								Val	GTC	0.00	0.00	0.00
								Trp	TGG	0.00	0.00	0.00
								Trp	TGA	1.00	5.71	1.00
								Tyr	TAT	11.00	62.86	0.92
								Tyr	TAC	1.00	5.71	0.08
								End	TAG	0.00	0.00	0.00
[truncated: 859 more rows]
